# Supplementary material for: Working with Commercially Available Quantum Dots for Immunofluorescence on Tissue Sections
Source: PLoS One. 2016 Sep 29;11(9):e0163856. doi: 10.1371/journal.pone.0163856 (PMC5042461; doi:10.1371/journal.pone.0163856)
Supplement: S3 File — (XLSX) [file pone.0163856.s006.xlsx]

## Sheet: Data Fig 1
mean fluorescence intensity
t0	t1	t0	t1	t0	t1	t0	t1
525	525	605	605	655	655	705	705
0.061081	0.091788	0.54457	0.89455	0.95478	0.72261	0.41945	0.46941
0.079976	0.11805	0.35679	0.61401	0.99602	0.89874	0.39273	0.43749
0.085562	0.12715	0.46529	0.7718	0.82679	0.55629	0.52389	0.43694
0.086358	0.11856	0.53442	0.78534	0.73352	0.68122	0.40468	0.55956
0.075107	0.10624	0.37868	0.57217	0.60557	0.52711	0.4968	0.37218
0.059365	0.089271	0.27039	0.55614	0.73739	0.57051	0.4005	0.52234
0.06556	0.09577	0.27668	0.5271	0.677	0.58147	0.51877	0.45428
0.06447	0.080258	0.45917	0.36181	0.69116	0.61407	0.31793	0.37766
0.074402	0.091332	0.41044	0.39996	0.71466	0.58519	0.32331	0.31317
0.06531	0.093655	0.3903	0.3909	0.67939	0.65496	0.34882	0.28429
0.06442	0.077086	0.48723	0.67671	0.75313	0.7559	0.4178	0.30378
0.066075	0.086166	0.37808	0.36684	0.5742	0.78299	0.39538	0.37063
0.064041	0.084658	0.27422	0.39045	0.57011	0.48284	0.31681	0.2857
0.051623	0.070771	0.24863	0.48977	0.85595	0.92175	0.39933	0.27933
0.077188	0.080254	0.2521	0.38087	0.58713	1.054	0.37619	0.32014
0.061208	0.081085	0.23092	0.36499	0.66093	0.73497	0.40027	0.37602
0.059453	0.092336	0.23963	0.45393	0.73636	0.70392	0.39513	0.31732
0.063849	0.082299	0.33148	0.6409	0.72392	0.78419	0.26972	0.30569
0.058754	0.076247	0.47336	0.44119	1.2867	0.62429	0.45989	0.26133
0.078096	0.079451	0.22813	0.36136	0.64313	0.64821	0.43248	0.32884
0.067939	0.11959	0.21957	0.34529	0.66029	0.60888	0.37205	0.2756
0.054211	0.077463			0.65054	1.0733	0.34431	0.42004
0.067496	0.080653			0.96561	0.50381	0.32934	0.23389
0.064954	0.076235			0.74409	0.77974	0.40425	0.36256
0.05591	0.10869			0.78254	0.70219	0.356	0.28369
0.0702	0.085426			0.71542	0.60933	0.28992	0.25278
0.09679	0.081378			0.75097	0.7813	0.26615	0.27211
0.065791	0.074535			0.78961	0.65081	0.29946	0.40802
0.062005	0.0718			0.73619	0.83829	0.24297	0.26501
0.062524	0.091962			0.66582	0.51852	0.36915	0.36073
0.064636	0.084996			0.76414	0.56132	0.41226	0.26494
0.049151	0.079612			0.66523	0.68286	0.32617	0.27752
0.049343	0.081099			0.81039	0.61995	0.39644	0.29959
0.067024	0.067497			0.83149	0.66003	0.39239	0.26831
0.055779	0.066993			0.86375	0.65998	0.3366	0.48281
0.063219	0.079361			0.63673	0.78825	0.54028	0.30122
0.074035	0.074725			0.65313	0.75749	0.6273	0.2663
0.058238	0.074708			0.56836	0.71426	0.40475	0.23786
0.061885	0.093053			0.58398	0.53077	0.34991	0.32799
0.067904	0.077599			0.72502	0.5345	0.35217	0.28239
0.054047	0.093326			0.6423	0.84553	0.27032	0.29052
0.051559	0.094397			0.62669	0.71538	0.32428	0.38751
0.04607	0.075865			0.77809	0.5889	0.27575	0.26009
0.069455	0.091799			0.63045	0.61803	0.3228	0.29757
0.10939	0.072866			0.71955	0.72886	0.33078	0.27525
0.071341	0.084334			0.57418	0.83807	0.30123	0.31912
0.058683	0.075934			1.0092	0.57334	0.30842	0.25442
0.061921	0.077931			0.69687	0.53011	0.25784	0.34881
0.057263	0.094803			0.6198	0.86165	0.34704	0.23022
0.053195	0.084042			0.58689	0.55678	0.36586	0.39789
0.066425	0.076459			0.57251	0.49235	0.33249	0.29973
0.074618	0.075967			0.54027	0.47796	0.27629	0.34232
0.075002	0.076411			0.58951	0.68437	0.31414	0.30195
0.059519	0.10491				0.55003	0.36369	0.25984
0.058514	0.076664				0.54447	0.30487	0.27432
0.064042	0.076389				0.56172	0.44161	0.28177
0.064615	0.078967				0.53894	0.36765	0.26291
0.089979	0.077182				0.58167	0.31038	0.26321
0.064693	0.08017				1.0729	0.309	0.29524
0.050954	0.07981				0.50503	0.51419	0.22857
0.052194	0.075668				0.67114	0.31361	0.28207
0.056543	0.079998				0.66461	0.32695	0.35041
0.07446	0.07184				0.47002	0.41155	0.29138
0.067714	0.08965				0.54392	0.25196	0.31871
0.046826	0.075614				0.56826	0.3911	0.25177
0.063001	0.082129				0.51245	0.295	0.28007
0.066113	0.075776				0.45887	0.30828	0.2844
0.070543	0.070007				0.6248	0.32277	0.25599
0.052012					0.51363	0.28934	0.25225
0.048411					0.56025	0.30757	0.22171
0.062188					0.58054	0.37803	0.23192
0.065348					0.61075	0.25942	0.30881
0.076726					0.51894	0.28666	0.28374
0.05069					0.50725	0.34133	0.2424
0.055565						0.30309
0.061881						0.26057
0.053922						0.27061
0.055528						0.44968
0.066315						0.33143
0.055468						0.35334
0.057075						0.2953
0.056063
0.05488
0.07807
0.064911
0.078786
0.060734
0.054333
0.060043
0.062212
0.053408

## Sheet: Data Fig 3
time	cell	585v	655v
0	1	0.0581219	0.22343
0	2	0.0591013	0.207448
0	3	0.0906851	0.297383
0	4	0.100491	0.407989
30	1	0.044315	0.18981
30	2	0.0417004	0.176676
30	3	0.0656442	0.251859
30	4	0.0701118	0.345258
60	1	0.036317	0.168524
60	2	0.0343434	0.157557
60	3	0.0527248	0.223362
60	4	0.0567613	0.305649
90	1	0.0329281	0.156341
90	2	0.0309168	0.146465
90	3	0.047275	0.206713
90	4	0.0511029	0.28355
120	1	0.031281	0.149877
120	2	0.0295289	0.141022
120	3	0.044873	0.198929
120	4	0.0486748	0.272524
150	1	0.0301789	0.145621
150	2	0.0283225	0.137085
150	3	0.0428471	0.192397
150	4	0.0462416	0.263568
180	1	0.0291288	0.140922
180	2	0.0273624	0.132452
180	3	0.0411261	0.186032
180	4	0.0445232	0.254915
210	1	0.0282542	0.136664
210	2	0.0265487	0.129183
210	3	0.0398003	0.18093
210	4	0.0430915	0.247405
240	1	0.0275636	0.134114
240	2	0.0258656	0.126315
240	3	0.038944	0.177194
240	4	0.0419522	0.24157
270	1	0.0272089	0.132125
270	2	0.0253723	0.124376
270	3	0.0382646	0.174371
270	4	0.041298	0.238287
300	1	0.0267961	0.130236
300	2	0.0250986	0.12273
300	3	0.0376028	0.171656
300	4	0.0406247	0.235161
330	1	0.026472	0.12847
330	2	0.0248341	0.121048
330	3	0.0369923	0.169274
330	4	0.0401528	0.231777
360	1	0.0261999	0.12692
360	2	0.0246393	0.119624
360	3	0.0366274	0.167656
360	4	0.0396138	0.228214
390	1	0.0259716	0.12563
390	2	0.0243135	0.118536
390	3	0.0362261	0.165603
390	4	0.0391675	0.225778
420	1	0.0257321	0.12482
420	2	0.0241357	0.117742
420	3	0.0359091	0.16439
420	4	0.0388023	0.223338
450	1	0.0255842	0.124176
450	2	0.0241724	0.11711
450	3	0.0356732	0.163177
450	4	0.0386863	0.22276
480	1	0.0255257	0.123542
480	2	0.0240265	0.116617
480	3	0.0355077	0.16251
480	4	0.0382969	0.221502
510	1	0.0253281	0.122758
510	2	0.0237566	0.115438
510	3	0.0352936	0.16115
510	4	0.0384127	0.219583
540	1	0.0251736	0.121591
540	2	0.0236289	0.114619
540	3	0.0348986	0.16011
540	4	0.0377353	0.217793
570	1	0.0250825	0.121358
570	2	0.0235548	0.114113
570	3	0.0346969	0.159469
570	4	0.037748	0.216564
600	1	0.0249264	0.120858
600	2	0.0234005	0.113683
600	3	0.0344995	0.158406
600	4	0.0373458	0.216069
660	1	0.0244715	0.118054
660	2	0.0228695	0.1109
660	3	0.0336207	0.154175
660	4	0.0364464	0.209922
720	1	0.0241292	0.116607
720	2	0.0224978	0.109466
720	3	0.0330941	0.152124
720	4	0.0357038	0.20611
780	1	0.0239447	0.115336
780	2	0.0222197	0.108587
780	3	0.0326076	0.150571
780	4	0.03547	0.203834
840	1	0.0237579	0.114502
840	2	0.0221669	0.1073
840	3	0.0322265	0.148976
840	4	0.035065	0.202156
900	1	0.0236261	0.113763
900	2	0.0220165	0.106722
900	3	0.0320235	0.147592
900	4	0.0347053	0.199697
960	1	0.0235447	0.112841
960	2	0.0219084	0.105706
960	3	0.0317934	0.146089
960	4	0.0344335	0.198343
1020	1	0.0233685	0.112315
1020	2	0.0218663	0.105394
1020	3	0.0315352	0.145624
1020	4	0.0342441	0.197447
1080	1	0.0231843	0.111757
1080	2	0.0217216	0.104728
1080	3	0.0314501	0.144806
1080	4	0.0340687	0.195961
1140	1	0.0231472	0.111424
1140	2	0.0216462	0.104227
1140	3	0.031313	0.144364
1140	4	0.0338274	0.195621
1200	1	0.023214	0.111291
1200	2	0.0216589	0.104073
1200	3	0.0313295	0.144334
1200	4	0.0337774	0.195276
1320	1	0.0229493	0.110243
1320	2	0.0214782	0.102883
1320	3	0.0309659	0.142205
1320	4	0.0335307	0.19198
1440	1	0.0229866	0.10957
1440	2	0.0215058	0.102277
1440	3	0.0309828	0.14161
1440	4	0.0337003	0.191625
1560	1	0.0229696	0.109253
1560	2	0.0214923	0.101954
1560	3	0.030921	0.140527
1560	4	0.0333669	0.190501
1680	1	0.0229829	0.109145
1680	2	0.0213782	0.101778
1680	3	0.0308778	0.140201
1680	4	0.0334517	0.189606
1800	1	0.022934	0.108795
1800	2	0.0213512	0.101476
1800	3	0.0308554	0.139941
1800	4	0.0333616	0.18909

## Sheet: Data Fig 4
time point	time in seconds	ROI_Number	average fluo per cell	mounting	Qdot
1	0	1	0.954744	Qmount1	585
1	0	2	1.06887	Qmount1	585
1	0	3	0.86713	Qmount1	585
1	0	4	0.718548	Qmount1	585
1	0	5	0.939676	Qmount1	585
1	0	6	1.18236	Qmount1	585
1	0	7	0.884776	Qmount1	585
1	0	8	0.727645	Qmount1	585
1	0	9	0.876062	Qmount1	585
1	0	10	0.748108	Qmount1	585
1	0	11	0.811977	Qmount1	585
1	0	12	1.04402	Qmount1	585
1	0	13	1.03625	Qmount1	585
1	0	14	1.13765	Qmount1	585
1	0	15	0.7641	Qmount1	585
1	0	16	0.770448	Qmount1	585
1	0	17	0.936551	Qmount1	585
1	0	18	0.834226	Qmount1	585
1	0	19	0.81778	Qmount1	585
1	0	20	0.867186	Qmount1	585
1	0	21	0.706171	Qmount1	585
1	0	22	1.12694	Qmount1	585
1	0	23	0.776665	Qmount1	585
1	0	24	0.765132	Qmount1	585
1	0	25	0.979537	Qmount1	585
1	0	26	0.9504	Qmount1	585
1	0	27	0.77785	Qmount1	585
1	0	28	0.764838	Qmount1	585
1	0	29	1.14076	Qmount1	585
1	0	30	1.23482	Qmount1	585
1	0	31	0.748707	Qmount1	585
1	0	32	0.820612	Qmount1	585
1	0	33	0.936298	Qmount1	585
1	0	34	0.742672	Qmount1	585
1	0	35	1.06853	Qmount1	585
1	0	36	0.767162	Qmount1	585
1	0	37	0.835845	Qmount1	585
1	0	38	1.07018	Qmount1	585
1	0	39	0.759371	Qmount1	585
1	0	40	0.633475	Qmount1	585
1	0	41	0.846894	Qmount1	585
1	0	42	1.24038	Qmount1	585
1	0	43	0.928543	Qmount1	585
1	0	44	0.668157	Qmount1	585
1	0	45	0.841616	Qmount1	585
1	0	46	0.702062	Qmount1	585
1	0	47	0.623587	Qmount1	585
1	0	48	0.561648	Qmount1	585
1	0	49	0.649789	Qmount1	585
1	0	50	0.692519	Qmount1	585
1	0	51	0.675582	Qmount1	585
1	0	52	0.65296	Qmount1	585
1	0	53	0.76025	Qmount1	585
1	0	54	0.610518	Qmount1	585
1	0	55	0.663521	Qmount1	585
1	0	56	0.632725	Qmount1	585
1	0	57	0.725219	Qmount1	585
1	0	58	0.649319	Qmount1	585
1	0	59	0.738044	Qmount1	585
1	0	60	0.687612	Qmount1	585
1	0	61	0.882037	Qmount1	585
2	30	1	0.950816	Qmount1	585
2	30	2	1.072	Qmount1	585
2	30	3	0.859248	Qmount1	585
2	30	4	0.707252	Qmount1	585
2	30	5	0.932057	Qmount1	585
2	30	6	1.17162	Qmount1	585
2	30	7	0.874997	Qmount1	585
2	30	8	0.718513	Qmount1	585
2	30	9	0.865201	Qmount1	585
2	30	10	0.73516	Qmount1	585
2	30	11	0.803313	Qmount1	585
2	30	12	1.03292	Qmount1	585
2	30	13	1.00832	Qmount1	585
2	30	14	1.12881	Qmount1	585
2	30	15	0.753681	Qmount1	585
2	30	16	0.748298	Qmount1	585
2	30	17	0.934115	Qmount1	585
2	30	18	0.813008	Qmount1	585
2	30	19	0.80232	Qmount1	585
2	30	20	0.861091	Qmount1	585
2	30	21	0.68969	Qmount1	585
2	30	22	1.12336	Qmount1	585
2	30	23	0.756167	Qmount1	585
2	30	24	0.755417	Qmount1	585
2	30	25	0.970735	Qmount1	585
2	30	26	0.939343	Qmount1	585
2	30	27	0.765574	Qmount1	585
2	30	28	0.751008	Qmount1	585
2	30	29	1.12698	Qmount1	585
2	30	30	1.22863	Qmount1	585
2	30	31	0.738551	Qmount1	585
2	30	32	0.816222	Qmount1	585
2	30	33	0.928535	Qmount1	585
2	30	34	0.731478	Qmount1	585
2	30	35	1.03613	Qmount1	585
2	30	36	0.750228	Qmount1	585
2	30	37	0.823885	Qmount1	585
2	30	38	1.06253	Qmount1	585
2	30	39	0.749031	Qmount1	585
2	30	40	0.616519	Qmount1	585
2	30	41	0.831596	Qmount1	585
2	30	42	1.2191	Qmount1	585
2	30	43	0.920572	Qmount1	585
2	30	44	0.659672	Qmount1	585
2	30	45	0.814753	Qmount1	585
2	30	46	0.679843	Qmount1	585
2	30	47	0.600488	Qmount1	585
2	30	48	0.545199	Qmount1	585
2	30	49	0.629488	Qmount1	585
2	30	50	0.673305	Qmount1	585
2	30	51	0.664693	Qmount1	585
2	30	52	0.627293	Qmount1	585
2	30	53	0.730841	Qmount1	585
2	30	54	0.606046	Qmount1	585
2	30	55	0.646709	Qmount1	585
2	30	56	0.612168	Qmount1	585
2	30	57	0.704081	Qmount1	585
2	30	58	0.633089	Qmount1	585
2	30	59	0.706797	Qmount1	585
2	30	60	0.674794	Qmount1	585
2	30	61	0.86486	Qmount1	585
3	60	1	0.952898	Qmount1	585
3	60	2	1.06765	Qmount1	585
3	60	3	0.866301	Qmount1	585
3	60	4	0.715593	Qmount1	585
3	60	5	0.936074	Qmount1	585
3	60	6	1.18321	Qmount1	585
3	60	7	0.880287	Qmount1	585
3	60	8	0.720628	Qmount1	585
3	60	9	0.870096	Qmount1	585
3	60	10	0.743579	Qmount1	585
3	60	11	0.800753	Qmount1	585
3	60	12	1.03798	Qmount1	585
3	60	13	1.0271	Qmount1	585
3	60	14	1.13149	Qmount1	585
3	60	15	0.764714	Qmount1	585
3	60	16	0.760646	Qmount1	585
3	60	17	0.938107	Qmount1	585
3	60	18	0.823916	Qmount1	585
3	60	19	0.815816	Qmount1	585
3	60	20	0.867275	Qmount1	585
3	60	21	0.701249	Qmount1	585
3	60	22	1.12314	Qmount1	585
3	60	23	0.768714	Qmount1	585
3	60	24	0.759961	Qmount1	585
3	60	25	0.975849	Qmount1	585
3	60	26	0.946981	Qmount1	585
3	60	27	0.773019	Qmount1	585
3	60	28	0.769637	Qmount1	585
3	60	29	1.13843	Qmount1	585
3	60	30	1.23165	Qmount1	585
3	60	31	0.748161	Qmount1	585
3	60	32	0.821542	Qmount1	585
3	60	33	0.93969	Qmount1	585
3	60	34	0.73762	Qmount1	585
3	60	35	1.05573	Qmount1	585
3	60	36	0.762758	Qmount1	585
3	60	37	0.828912	Qmount1	585
3	60	38	1.06071	Qmount1	585
3	60	39	0.750656	Qmount1	585
3	60	40	0.62457	Qmount1	585
3	60	41	0.842575	Qmount1	585
3	60	42	1.23353	Qmount1	585
3	60	43	0.920748	Qmount1	585
3	60	44	0.663183	Qmount1	585
3	60	45	0.831326	Qmount1	585
3	60	46	0.690892	Qmount1	585
3	60	47	0.61608	Qmount1	585
3	60	48	0.549529	Qmount1	585
3	60	49	0.659219	Qmount1	585
3	60	50	0.682746	Qmount1	585
3	60	51	0.677906	Qmount1	585
3	60	52	0.652036	Qmount1	585
3	60	53	0.74903	Qmount1	585
3	60	54	0.607585	Qmount1	585
3	60	55	0.658587	Qmount1	585
3	60	56	0.636105	Qmount1	585
3	60	57	0.720257	Qmount1	585
3	60	58	0.637286	Qmount1	585
3	60	59	0.736593	Qmount1	585
3	60	60	0.686171	Qmount1	585
3	60	61	0.869969	Qmount1	585
4	90	1	0.947243	Qmount1	585
4	90	2	1.06545	Qmount1	585
4	90	3	0.859298	Qmount1	585
4	90	4	0.709699	Qmount1	585
4	90	5	0.929049	Qmount1	585
4	90	6	1.17347	Qmount1	585
4	90	7	0.875886	Qmount1	585
4	90	8	0.714693	Qmount1	585
4	90	9	0.863157	Qmount1	585
4	90	10	0.736755	Qmount1	585
4	90	11	0.799634	Qmount1	585
4	90	12	1.03113	Qmount1	585
4	90	13	1.0185	Qmount1	585
4	90	14	1.12531	Qmount1	585
4	90	15	0.759812	Qmount1	585
4	90	16	0.758753	Qmount1	585
4	90	17	0.924074	Qmount1	585
4	90	18	0.819243	Qmount1	585
4	90	19	0.806246	Qmount1	585
4	90	20	0.857044	Qmount1	585
4	90	21	0.69248	Qmount1	585
4	90	22	1.12083	Qmount1	585
4	90	23	0.757169	Qmount1	585
4	90	24	0.756064	Qmount1	585
4	90	25	0.972989	Qmount1	585
4	90	26	0.940567	Qmount1	585
4	90	27	0.763156	Qmount1	585
4	90	28	0.758567	Qmount1	585
4	90	29	1.1349	Qmount1	585
4	90	30	1.22249	Qmount1	585
4	90	31	0.744096	Qmount1	585
4	90	32	0.811703	Qmount1	585
4	90	33	0.935782	Qmount1	585
4	90	34	0.732873	Qmount1	585
4	90	35	1.04678	Qmount1	585
4	90	36	0.755988	Qmount1	585
4	90	37	0.819272	Qmount1	585
4	90	38	1.05484	Qmount1	585
4	90	39	0.74928	Qmount1	585
4	90	40	0.621664	Qmount1	585
4	90	41	0.836284	Qmount1	585
4	90	42	1.22752	Qmount1	585
4	90	43	0.914018	Qmount1	585
4	90	44	0.65726	Qmount1	585
4	90	45	0.831091	Qmount1	585
4	90	46	0.689433	Qmount1	585
4	90	47	0.614921	Qmount1	585
4	90	48	0.547061	Qmount1	585
4	90	49	0.649069	Qmount1	585
4	90	50	0.678584	Qmount1	585
4	90	51	0.673142	Qmount1	585
4	90	52	0.651414	Qmount1	585
4	90	53	0.746853	Qmount1	585
4	90	54	0.601566	Qmount1	585
4	90	55	0.648807	Qmount1	585
4	90	56	0.627011	Qmount1	585
4	90	57	0.704985	Qmount1	585
4	90	58	0.64433	Qmount1	585
4	90	59	0.721983	Qmount1	585
4	90	60	0.670636	Qmount1	585
4	90	61	0.86609	Qmount1	585
5	120	1	0.936065	Qmount1	585
5	120	2	1.05303	Qmount1	585
5	120	3	0.849123	Qmount1	585
5	120	4	0.700747	Qmount1	585
5	120	5	0.920661	Qmount1	585
5	120	6	1.16107	Qmount1	585
5	120	7	0.866319	Qmount1	585
5	120	8	0.706491	Qmount1	585
5	120	9	0.857027	Qmount1	585
5	120	10	0.727218	Qmount1	585
5	120	11	0.78822	Qmount1	585
5	120	12	1.01976	Qmount1	585
5	120	13	1.01045	Qmount1	585
5	120	14	1.11281	Qmount1	585
5	120	15	0.751005	Qmount1	585
5	120	16	0.747552	Qmount1	585
5	120	17	0.916717	Qmount1	585
5	120	18	0.811678	Qmount1	585
5	120	19	0.796109	Qmount1	585
5	120	20	0.842619	Qmount1	585
5	120	21	0.683878	Qmount1	585
5	120	22	1.11235	Qmount1	585
5	120	23	0.753476	Qmount1	585
5	120	24	0.748145	Qmount1	585
5	120	25	0.961954	Qmount1	585
5	120	26	0.930328	Qmount1	585
5	120	27	0.758852	Qmount1	585
5	120	28	0.753687	Qmount1	585
5	120	29	1.13006	Qmount1	585
5	120	30	1.21496	Qmount1	585
5	120	31	0.731952	Qmount1	585
5	120	32	0.804188	Qmount1	585
5	120	33	0.92211	Qmount1	585
5	120	34	0.72208	Qmount1	585
5	120	35	1.03533	Qmount1	585
5	120	36	0.746806	Qmount1	585
5	120	37	0.808567	Qmount1	585
5	120	38	1.0519	Qmount1	585
5	120	39	0.741315	Qmount1	585
5	120	40	0.614883	Qmount1	585
5	120	41	0.829662	Qmount1	585
5	120	42	1.22329	Qmount1	585
5	120	43	0.902328	Qmount1	585
5	120	44	0.644505	Qmount1	585
5	120	45	0.815451	Qmount1	585
5	120	46	0.680047	Qmount1	585
5	120	47	0.604193	Qmount1	585
5	120	48	0.540082	Qmount1	585
5	120	49	0.640511	Qmount1	585
5	120	50	0.671589	Qmount1	585
5	120	51	0.673077	Qmount1	585
5	120	52	0.640823	Qmount1	585
5	120	53	0.735543	Qmount1	585
5	120	54	0.597471	Qmount1	585
5	120	55	0.646729	Qmount1	585
5	120	56	0.617849	Qmount1	585
5	120	57	0.705266	Qmount1	585
5	120	58	0.632031	Qmount1	585
5	120	59	0.717792	Qmount1	585
5	120	60	0.667715	Qmount1	585
5	120	61	0.858591	Qmount1	585
6	150	1	0.927006	Qmount1	585
6	150	2	1.04546	Qmount1	585
6	150	3	0.840014	Qmount1	585
6	150	4	0.691924	Qmount1	585
6	150	5	0.910984	Qmount1	585
6	150	6	1.15382	Qmount1	585
6	150	7	0.858511	Qmount1	585
6	150	8	0.703095	Qmount1	585
6	150	9	0.850624	Qmount1	585
6	150	10	0.724882	Qmount1	585
6	150	11	0.781403	Qmount1	585
6	150	12	1.0108	Qmount1	585
6	150	13	0.997808	Qmount1	585
6	150	14	1.10431	Qmount1	585
6	150	15	0.743741	Qmount1	585
6	150	16	0.739735	Qmount1	585
6	150	17	0.907465	Qmount1	585
6	150	18	0.803272	Qmount1	585
6	150	19	0.788743	Qmount1	585
6	150	20	0.834279	Qmount1	585
6	150	21	0.681416	Qmount1	585
6	150	22	1.10021	Qmount1	585
6	150	23	0.750269	Qmount1	585
6	150	24	0.740182	Qmount1	585
6	150	25	0.950684	Qmount1	585
6	150	26	0.921757	Qmount1	585
6	150	27	0.749573	Qmount1	585
6	150	28	0.744101	Qmount1	585
6	150	29	1.12265	Qmount1	585
6	150	30	1.20107	Qmount1	585
6	150	31	0.726592	Qmount1	585
6	150	32	0.799368	Qmount1	585
6	150	33	0.908453	Qmount1	585
6	150	34	0.713645	Qmount1	585
6	150	35	1.02482	Qmount1	585
6	150	36	0.740231	Qmount1	585
6	150	37	0.805365	Qmount1	585
6	150	38	1.04257	Qmount1	585
6	150	39	0.741981	Qmount1	585
6	150	40	0.607374	Qmount1	585
6	150	41	0.824122	Qmount1	585
6	150	42	1.21005	Qmount1	585
6	150	43	0.898285	Qmount1	585
6	150	44	0.643586	Qmount1	585
6	150	45	0.815863	Qmount1	585
6	150	46	0.672892	Qmount1	585
6	150	47	0.602118	Qmount1	585
6	150	48	0.536789	Qmount1	585
6	150	49	0.632147	Qmount1	585
6	150	50	0.668517	Qmount1	585
6	150	51	0.662894	Qmount1	585
6	150	52	0.630323	Qmount1	585
6	150	53	0.732999	Qmount1	585
6	150	54	0.587356	Qmount1	585
6	150	55	0.638343	Qmount1	585
6	150	56	0.610792	Qmount1	585
6	150	57	0.695676	Qmount1	585
6	150	58	0.626921	Qmount1	585
6	150	59	0.71779	Qmount1	585
6	150	60	0.65922	Qmount1	585
6	150	61	0.849242	Qmount1	585
7	180	1	0.918194	Qmount1	585
7	180	2	1.03638	Qmount1	585
7	180	3	0.833466	Qmount1	585
7	180	4	0.683862	Qmount1	585
7	180	5	0.903352	Qmount1	585
7	180	6	1.14514	Qmount1	585
7	180	7	0.851057	Qmount1	585
7	180	8	0.694217	Qmount1	585
7	180	9	0.842929	Qmount1	585
7	180	10	0.71445	Qmount1	585
7	180	11	0.777086	Qmount1	585
7	180	12	1.00262	Qmount1	585
7	180	13	0.990185	Qmount1	585
7	180	14	1.09506	Qmount1	585
7	180	15	0.737668	Qmount1	585
7	180	16	0.734414	Qmount1	585
7	180	17	0.896767	Qmount1	585
7	180	18	0.797208	Qmount1	585
7	180	19	0.784935	Qmount1	585
7	180	20	0.826049	Qmount1	585
7	180	21	0.6736	Qmount1	585
7	180	22	1.09224	Qmount1	585
7	180	23	0.743808	Qmount1	585
7	180	24	0.727896	Qmount1	585
7	180	25	0.947204	Qmount1	585
7	180	26	0.919255	Qmount1	585
7	180	27	0.745735	Qmount1	585
7	180	28	0.737944	Qmount1	585
7	180	29	1.11804	Qmount1	585
7	180	30	1.1987	Qmount1	585
7	180	31	0.723391	Qmount1	585
7	180	32	0.788971	Qmount1	585
7	180	33	0.906766	Qmount1	585
7	180	34	0.710104	Qmount1	585
7	180	35	1.01719	Qmount1	585
7	180	36	0.734487	Qmount1	585
7	180	37	0.798684	Qmount1	585
7	180	38	1.0248	Qmount1	585
7	180	39	0.731076	Qmount1	585
7	180	40	0.602188	Qmount1	585
7	180	41	0.818324	Qmount1	585
7	180	42	1.20398	Qmount1	585
7	180	43	0.887383	Qmount1	585
7	180	44	0.634232	Qmount1	585
7	180	45	0.811536	Qmount1	585
7	180	46	0.667167	Qmount1	585
7	180	47	0.59727	Qmount1	585
7	180	48	0.53455	Qmount1	585
7	180	49	0.624005	Qmount1	585
7	180	50	0.659464	Qmount1	585
7	180	51	0.655582	Qmount1	585
7	180	52	0.628992	Qmount1	585
7	180	53	0.725788	Qmount1	585
7	180	54	0.585117	Qmount1	585
7	180	55	0.63228	Qmount1	585
7	180	56	0.60646	Qmount1	585
7	180	57	0.691006	Qmount1	585
7	180	58	0.624291	Qmount1	585
7	180	59	0.710132	Qmount1	585
7	180	60	0.657394	Qmount1	585
7	180	61	0.849286	Qmount1	585
8	210	1	0.897645	Qmount1	585
8	210	2	1.01518	Qmount1	585
8	210	3	0.814888	Qmount1	585
8	210	4	0.669376	Qmount1	585
8	210	5	0.884752	Qmount1	585
8	210	6	1.12501	Qmount1	585
8	210	7	0.829106	Qmount1	585
8	210	8	0.681308	Qmount1	585
8	210	9	0.82362	Qmount1	585
8	210	10	0.695714	Qmount1	585
8	210	11	0.760999	Qmount1	585
8	210	12	0.983378	Qmount1	585
8	210	13	0.964101	Qmount1	585
8	210	14	1.07074	Qmount1	585
8	210	15	0.727756	Qmount1	585
8	210	16	0.720389	Qmount1	585
8	210	17	0.878094	Qmount1	585
8	210	18	0.777141	Qmount1	585
8	210	19	0.767248	Qmount1	585
8	210	20	0.812945	Qmount1	585
8	210	21	0.662947	Qmount1	585
8	210	22	1.0739	Qmount1	585
8	210	23	0.730752	Qmount1	585
8	210	24	0.713266	Qmount1	585
8	210	25	0.92094	Qmount1	585
8	210	26	0.894721	Qmount1	585
8	210	27	0.728819	Qmount1	585
8	210	28	0.722313	Qmount1	585
8	210	29	1.10382	Qmount1	585
8	210	30	1.1778	Qmount1	585
8	210	31	0.709287	Qmount1	585
8	210	32	0.776532	Qmount1	585
8	210	33	0.884812	Qmount1	585
8	210	34	0.693141	Qmount1	585
8	210	35	0.990134	Qmount1	585
8	210	36	0.723316	Qmount1	585
8	210	37	0.776102	Qmount1	585
8	210	38	1.01034	Qmount1	585
8	210	39	0.706172	Qmount1	585
8	210	40	0.584074	Qmount1	585
8	210	41	0.804813	Qmount1	585
8	210	42	1.18584	Qmount1	585
8	210	43	0.872529	Qmount1	585
8	210	44	0.622899	Qmount1	585
8	210	45	0.787351	Qmount1	585
8	210	46	0.651849	Qmount1	585
8	210	47	0.581933	Qmount1	585
8	210	48	0.519081	Qmount1	585
8	210	49	0.616426	Qmount1	585
8	210	50	0.645208	Qmount1	585
8	210	51	0.640485	Qmount1	585
8	210	52	0.613049	Qmount1	585
8	210	53	0.71691	Qmount1	585
8	210	54	0.568584	Qmount1	585
8	210	55	0.622543	Qmount1	585
8	210	56	0.597985	Qmount1	585
8	210	57	0.671367	Qmount1	585
8	210	58	0.611313	Qmount1	585
8	210	59	0.695127	Qmount1	585
8	210	60	0.636734	Qmount1	585
8	210	61	0.835341	Qmount1	585
9	240	1	0.874714	Qmount1	585
9	240	2	0.9916	Qmount1	585
9	240	3	0.79196	Qmount1	585
9	240	4	0.647618	Qmount1	585
9	240	5	0.859099	Qmount1	585
9	240	6	1.09073	Qmount1	585
9	240	7	0.809815	Qmount1	585
9	240	8	0.658819	Qmount1	585
9	240	9	0.796917	Qmount1	585
9	240	10	0.673848	Qmount1	585
9	240	11	0.739277	Qmount1	585
9	240	12	0.962819	Qmount1	585
9	240	13	0.94507	Qmount1	585
9	240	14	1.04309	Qmount1	585
9	240	15	0.697579	Qmount1	585
9	240	16	0.703842	Qmount1	585
9	240	17	0.852998	Qmount1	585
9	240	18	0.751795	Qmount1	585
9	240	19	0.745867	Qmount1	585
9	240	20	0.789552	Qmount1	585
9	240	21	0.646608	Qmount1	585
9	240	22	1.05003	Qmount1	585
9	240	23	0.708768	Qmount1	585
9	240	24	0.696206	Qmount1	585
9	240	25	0.891391	Qmount1	585
9	240	26	0.870122	Qmount1	585
9	240	27	0.70368	Qmount1	585
9	240	28	0.703976	Qmount1	585
9	240	29	1.08262	Qmount1	585
9	240	30	1.14806	Qmount1	585
9	240	31	0.68306	Qmount1	585
9	240	32	0.753807	Qmount1	585
9	240	33	0.849684	Qmount1	585
9	240	34	0.668461	Qmount1	585
9	240	35	0.965465	Qmount1	585
9	240	36	0.698944	Qmount1	585
9	240	37	0.758778	Qmount1	585
9	240	38	0.981224	Qmount1	585
9	240	39	0.688688	Qmount1	585
9	240	40	0.570956	Qmount1	585
9	240	41	0.779954	Qmount1	585
9	240	42	1.15787	Qmount1	585
9	240	43	0.847292	Qmount1	585
9	240	44	0.604141	Qmount1	585
9	240	45	0.773119	Qmount1	585
9	240	46	0.633241	Qmount1	585
9	240	47	0.565268	Qmount1	585
9	240	48	0.506694	Qmount1	585
9	240	49	0.593127	Qmount1	585
9	240	50	0.623847	Qmount1	585
9	240	51	0.613847	Qmount1	585
9	240	52	0.592576	Qmount1	585
9	240	53	0.691042	Qmount1	585
9	240	54	0.545881	Qmount1	585
9	240	55	0.596463	Qmount1	585
9	240	56	0.571463	Qmount1	585
9	240	57	0.660075	Qmount1	585
9	240	58	0.594116	Qmount1	585
9	240	59	0.676383	Qmount1	585
9	240	60	0.622006	Qmount1	585
9	240	61	0.806025	Qmount1	585
10	270	1	0.839432	Qmount1	585
10	270	2	0.952679	Qmount1	585
10	270	3	0.759502	Qmount1	585
10	270	4	0.618329	Qmount1	585
10	270	5	0.818916	Qmount1	585
10	270	6	1.04642	Qmount1	585
10	270	7	0.776191	Qmount1	585
10	270	8	0.632043	Qmount1	585
10	270	9	0.763725	Qmount1	585
10	270	10	0.64731	Qmount1	585
10	270	11	0.705295	Qmount1	585
10	270	12	0.916182	Qmount1	585
10	270	13	0.90289	Qmount1	585
10	270	14	1.00442	Qmount1	585
10	270	15	0.667581	Qmount1	585
10	270	16	0.669971	Qmount1	585
10	270	17	0.822443	Qmount1	585
10	270	18	0.724604	Qmount1	585
10	270	19	0.709433	Qmount1	585
10	270	20	0.764102	Qmount1	585
10	270	21	0.614899	Qmount1	585
10	270	22	1.01986	Qmount1	585
10	270	23	0.68319	Qmount1	585
10	270	24	0.661073	Qmount1	585
10	270	25	0.858578	Qmount1	585
10	270	26	0.83855	Qmount1	585
10	270	27	0.679057	Qmount1	585
10	270	28	0.669646	Qmount1	585
10	270	29	1.05408	Qmount1	585
10	270	30	1.10259	Qmount1	585
10	270	31	0.656	Qmount1	585
10	270	32	0.714417	Qmount1	585
10	270	33	0.808034	Qmount1	585
10	270	34	0.640515	Qmount1	585
10	270	35	0.926454	Qmount1	585
10	270	36	0.668825	Qmount1	585
10	270	37	0.726574	Qmount1	585
10	270	38	0.938378	Qmount1	585
10	270	39	0.660083	Qmount1	585
10	270	40	0.547481	Qmount1	585
10	270	41	0.751843	Qmount1	585
10	270	42	1.13198	Qmount1	585
10	270	43	0.811814	Qmount1	585
10	270	44	0.582268	Qmount1	585
10	270	45	0.736132	Qmount1	585
10	270	46	0.60778	Qmount1	585
10	270	47	0.545538	Qmount1	585
10	270	48	0.485638	Qmount1	585
10	270	49	0.566658	Qmount1	585
10	270	50	0.601267	Qmount1	585
10	270	51	0.589062	Qmount1	585
10	270	52	0.570242	Qmount1	585
10	270	53	0.655909	Qmount1	585
10	270	54	0.534534	Qmount1	585
10	270	55	0.575545	Qmount1	585
10	270	56	0.545509	Qmount1	585
10	270	57	0.628213	Qmount1	585
10	270	58	0.568439	Qmount1	585
10	270	59	0.644176	Qmount1	585
10	270	60	0.597876	Qmount1	585
10	270	61	0.777825	Qmount1	585
1	0	1	1.34784	Qmount2	585
1	0	2	1.17196	Qmount2	585
1	0	3	0.907569	Qmount2	585
1	0	4	0.945215	Qmount2	585
1	0	5	0.825874	Qmount2	585
1	0	6	0.778602	Qmount2	585
1	0	7	1.25025	Qmount2	585
1	0	8	0.984014	Qmount2	585
1	0	9	0.88837	Qmount2	585
1	0	10	0.710932	Qmount2	585
1	0	11	0.836514	Qmount2	585
1	0	12	0.778317	Qmount2	585
1	0	13	0.98595	Qmount2	585
1	0	14	1.04112	Qmount2	585
1	0	15	0.851077	Qmount2	585
1	0	16	0.779667	Qmount2	585
1	0	17	1.00212	Qmount2	585
1	0	18	0.818258	Qmount2	585
1	0	19	0.739831	Qmount2	585
1	0	20	0.84432	Qmount2	585
1	0	21	0.748453	Qmount2	585
1	0	22	0.831848	Qmount2	585
1	0	23	1.67024	Qmount2	585
1	0	24	0.900005	Qmount2	585
1	0	25	0.861157	Qmount2	585
1	0	26	0.904172	Qmount2	585
1	0	27	0.712542	Qmount2	585
1	0	28	0.826429	Qmount2	585
1	0	29	0.708434	Qmount2	585
2	30	1	1.35185	Qmount2	585
2	30	2	1.1691	Qmount2	585
2	30	3	0.910217	Qmount2	585
2	30	4	0.937363	Qmount2	585
2	30	5	0.812624	Qmount2	585
2	30	6	0.778726	Qmount2	585
2	30	7	1.25252	Qmount2	585
2	30	8	0.996849	Qmount2	585
2	30	9	0.876691	Qmount2	585
2	30	10	0.708647	Qmount2	585
2	30	11	0.828497	Qmount2	585
2	30	12	0.769513	Qmount2	585
2	30	13	0.979041	Qmount2	585
2	30	14	1.0337	Qmount2	585
2	30	15	0.841541	Qmount2	585
2	30	16	0.774774	Qmount2	585
2	30	17	1.0069	Qmount2	585
2	30	18	0.808323	Qmount2	585
2	30	19	0.730824	Qmount2	585
2	30	20	0.849292	Qmount2	585
2	30	21	0.74298	Qmount2	585
2	30	22	0.827973	Qmount2	585
2	30	23	1.6478	Qmount2	585
2	30	24	0.887425	Qmount2	585
2	30	25	0.843449	Qmount2	585
2	30	26	0.894594	Qmount2	585
2	30	27	0.713529	Qmount2	585
2	30	28	0.813845	Qmount2	585
2	30	29	0.700844	Qmount2	585
3	60	1	1.34466	Qmount2	585
3	60	2	1.166	Qmount2	585
3	60	3	0.904021	Qmount2	585
3	60	4	0.930299	Qmount2	585
3	60	5	0.823835	Qmount2	585
3	60	6	0.782564	Qmount2	585
3	60	7	1.2545	Qmount2	585
3	60	8	0.991707	Qmount2	585
3	60	9	0.872727	Qmount2	585
3	60	10	0.699674	Qmount2	585
3	60	11	0.834789	Qmount2	585
3	60	12	0.775325	Qmount2	585
3	60	13	0.967835	Qmount2	585
3	60	14	1.03858	Qmount2	585
3	60	15	0.843688	Qmount2	585
3	60	16	0.769125	Qmount2	585
3	60	17	1.00558	Qmount2	585
3	60	18	0.813706	Qmount2	585
3	60	19	0.74191	Qmount2	585
3	60	20	0.843422	Qmount2	585
3	60	21	0.74567	Qmount2	585
3	60	22	0.818698	Qmount2	585
3	60	23	1.64772	Qmount2	585
3	60	24	0.886854	Qmount2	585
3	60	25	0.844549	Qmount2	585
3	60	26	0.887083	Qmount2	585
3	60	27	0.712221	Qmount2	585
3	60	28	0.819212	Qmount2	585
3	60	29	0.707375	Qmount2	585
4	90	1	1.3389	Qmount2	585
4	90	2	1.16016	Qmount2	585
4	90	3	0.900626	Qmount2	585
4	90	4	0.92188	Qmount2	585
4	90	5	0.82049	Qmount2	585
4	90	6	0.777079	Qmount2	585
4	90	7	1.25613	Qmount2	585
4	90	8	0.986996	Qmount2	585
4	90	9	0.871578	Qmount2	585
4	90	10	0.695123	Qmount2	585
4	90	11	0.831792	Qmount2	585
4	90	12	0.770711	Qmount2	585
4	90	13	0.957836	Qmount2	585
4	90	14	1.03194	Qmount2	585
4	90	15	0.844491	Qmount2	585
4	90	16	0.769068	Qmount2	585
4	90	17	1.01197	Qmount2	585
4	90	18	0.809204	Qmount2	585
4	90	19	0.740594	Qmount2	585
4	90	20	0.837778	Qmount2	585
4	90	21	0.741072	Qmount2	585
4	90	22	0.818691	Qmount2	585
4	90	23	1.6471	Qmount2	585
4	90	24	0.884725	Qmount2	585
4	90	25	0.845813	Qmount2	585
4	90	26	0.879396	Qmount2	585
4	90	27	0.707959	Qmount2	585
4	90	28	0.811176	Qmount2	585
4	90	29	0.701137	Qmount2	585
5	120	1	1.32907	Qmount2	585
5	120	2	1.15698	Qmount2	585
5	120	3	0.895803	Qmount2	585
5	120	4	0.910775	Qmount2	585
5	120	5	0.812702	Qmount2	585
5	120	6	0.776283	Qmount2	585
5	120	7	1.24149	Qmount2	585
5	120	8	0.981686	Qmount2	585
5	120	9	0.859566	Qmount2	585
5	120	10	0.68626	Qmount2	585
5	120	11	0.824359	Qmount2	585
5	120	12	0.761144	Qmount2	585
5	120	13	0.955145	Qmount2	585
5	120	14	1.0185	Qmount2	585
5	120	15	0.837213	Qmount2	585
5	120	16	0.759255	Qmount2	585
5	120	17	1.00814	Qmount2	585
5	120	18	0.807254	Qmount2	585
5	120	19	0.738258	Qmount2	585
5	120	20	0.829113	Qmount2	585
5	120	21	0.730795	Qmount2	585
5	120	22	0.815365	Qmount2	585
5	120	23	1.64742	Qmount2	585
5	120	24	0.87506	Qmount2	585
5	120	25	0.842727	Qmount2	585
5	120	26	0.868331	Qmount2	585
5	120	27	0.70629	Qmount2	585
5	120	28	0.808089	Qmount2	585
5	120	29	0.707639	Qmount2	585
6	150	1	1.32098	Qmount2	585
6	150	2	1.14814	Qmount2	585
6	150	3	0.884901	Qmount2	585
6	150	4	0.904651	Qmount2	585
6	150	5	0.812942	Qmount2	585
6	150	6	0.767979	Qmount2	585
6	150	7	1.23594	Qmount2	585
6	150	8	0.974854	Qmount2	585
6	150	9	0.852578	Qmount2	585
6	150	10	0.678476	Qmount2	585
6	150	11	0.817558	Qmount2	585
6	150	12	0.756186	Qmount2	585
6	150	13	0.944438	Qmount2	585
6	150	14	1.00856	Qmount2	585
6	150	15	0.830728	Qmount2	585
6	150	16	0.752255	Qmount2	585
6	150	17	0.996085	Qmount2	585
6	150	18	0.804995	Qmount2	585
6	150	19	0.732251	Qmount2	585
6	150	20	0.820436	Qmount2	585
6	150	21	0.727844	Qmount2	585
6	150	22	0.81397	Qmount2	585
6	150	23	1.64079	Qmount2	585
6	150	24	0.861687	Qmount2	585
6	150	25	0.839175	Qmount2	585
6	150	26	0.868353	Qmount2	585
6	150	27	0.70101	Qmount2	585
6	150	28	0.8095	Qmount2	585
6	150	29	0.697876	Qmount2	585
7	180	1	1.30977	Qmount2	585
7	180	2	1.13228	Qmount2	585
7	180	3	0.878684	Qmount2	585
7	180	4	0.896238	Qmount2	585
7	180	5	0.803567	Qmount2	585
7	180	6	0.76864	Qmount2	585
7	180	7	1.22852	Qmount2	585
7	180	8	0.967037	Qmount2	585
7	180	9	0.851561	Qmount2	585
7	180	10	0.669083	Qmount2	585
7	180	11	0.816915	Qmount2	585
7	180	12	0.749465	Qmount2	585
7	180	13	0.929222	Qmount2	585
7	180	14	0.997564	Qmount2	585
7	180	15	0.82302	Qmount2	585
7	180	16	0.740347	Qmount2	585
7	180	17	0.983776	Qmount2	585
7	180	18	0.79397	Qmount2	585
7	180	19	0.720707	Qmount2	585
7	180	20	0.807037	Qmount2	585
7	180	21	0.720351	Qmount2	585
7	180	22	0.809618	Qmount2	585
7	180	23	1.63476	Qmount2	585
7	180	24	0.853657	Qmount2	585
7	180	25	0.827428	Qmount2	585
7	180	26	0.857012	Qmount2	585
7	180	27	0.692013	Qmount2	585
7	180	28	0.796449	Qmount2	585
7	180	29	0.694335	Qmount2	585
8	210	1	1.29536	Qmount2	585
8	210	2	1.1216	Qmount2	585
8	210	3	0.866857	Qmount2	585
8	210	4	0.88135	Qmount2	585
8	210	5	0.793882	Qmount2	585
8	210	6	0.76017	Qmount2	585
8	210	7	1.21316	Qmount2	585
8	210	8	0.958825	Qmount2	585
8	210	9	0.832089	Qmount2	585
8	210	10	0.656891	Qmount2	585
8	210	11	0.799326	Qmount2	585
8	210	12	0.744341	Qmount2	585
8	210	13	0.934433	Qmount2	585
8	210	14	0.99279	Qmount2	585
8	210	15	0.808684	Qmount2	585
8	210	16	0.727262	Qmount2	585
8	210	17	0.977903	Qmount2	585
8	210	18	0.78469	Qmount2	585
8	210	19	0.709807	Qmount2	585
8	210	20	0.792585	Qmount2	585
8	210	21	0.711489	Qmount2	585
8	210	22	0.789147	Qmount2	585
8	210	23	1.62239	Qmount2	585
8	210	24	0.839137	Qmount2	585
8	210	25	0.820412	Qmount2	585
8	210	26	0.844323	Qmount2	585
8	210	27	0.679797	Qmount2	585
8	210	28	0.787301	Qmount2	585
8	210	29	0.688665	Qmount2	585
9	240	1	1.2811	Qmount2	585
9	240	2	1.11448	Qmount2	585
9	240	3	0.855803	Qmount2	585
9	240	4	0.871263	Qmount2	585
9	240	5	0.788583	Qmount2	585
9	240	6	0.743995	Qmount2	585
9	240	7	1.19705	Qmount2	585
9	240	8	0.949149	Qmount2	585
9	240	9	0.824757	Qmount2	585
9	240	10	0.648386	Qmount2	585
9	240	11	0.792506	Qmount2	585
9	240	12	0.738388	Qmount2	585
9	240	13	0.923935	Qmount2	585
9	240	14	0.980052	Qmount2	585
9	240	15	0.794389	Qmount2	585
9	240	16	0.718087	Qmount2	585
9	240	17	0.95995	Qmount2	585
9	240	18	0.777937	Qmount2	585
9	240	19	0.704678	Qmount2	585
9	240	20	0.779608	Qmount2	585
9	240	21	0.696384	Qmount2	585
9	240	22	0.783891	Qmount2	585
9	240	23	1.6131	Qmount2	585
9	240	24	0.818711	Qmount2	585
9	240	25	0.802718	Qmount2	585
9	240	26	0.839199	Qmount2	585
9	240	27	0.667228	Qmount2	585
9	240	28	0.781873	Qmount2	585
9	240	29	0.676472	Qmount2	585
10	270	1	1.25124	Qmount2	585
10	270	2	1.09235	Qmount2	585
10	270	3	0.829135	Qmount2	585
10	270	4	0.849166	Qmount2	585
10	270	5	0.765986	Qmount2	585
10	270	6	0.730144	Qmount2	585
10	270	7	1.16849	Qmount2	585
10	270	8	0.916304	Qmount2	585
10	270	9	0.800363	Qmount2	585
10	270	10	0.632286	Qmount2	585
10	270	11	0.781431	Qmount2	585
10	270	12	0.717237	Qmount2	585
10	270	13	0.891194	Qmount2	585
10	270	14	0.958523	Qmount2	585
10	270	15	0.771334	Qmount2	585
10	270	16	0.694841	Qmount2	585
10	270	17	0.93276	Qmount2	585
10	270	18	0.758463	Qmount2	585
10	270	19	0.681903	Qmount2	585
10	270	20	0.756612	Qmount2	585
10	270	21	0.687579	Qmount2	585
10	270	22	0.763426	Qmount2	585
10	270	23	1.60275	Qmount2	585
10	270	24	0.80265	Qmount2	585
10	270	25	0.786023	Qmount2	585
10	270	26	0.814531	Qmount2	585
10	270	27	0.652198	Qmount2	585
10	270	28	0.765866	Qmount2	585
10	270	29	0.658035	Qmount2	585
1	0	1	1.3836	Eco	585
1	0	2	0.928791	Eco	585
1	0	3	1.11521	Eco	585
1	0	4	1.88704	Eco	585
1	0	5	1.07772	Eco	585
1	0	6	1.09119	Eco	585
1	0	7	1.20892	Eco	585
1	0	8	1.02847	Eco	585
1	0	9	1.07469	Eco	585
1	0	10	1.0841	Eco	585
1	0	11	1.01911	Eco	585
1	0	12	0.910153	Eco	585
1	0	13	0.996518	Eco	585
1	0	14	1.45245	Eco	585
1	0	15	1.15566	Eco	585
1	0	16	1.35893	Eco	585
1	0	17	1.66242	Eco	585
1	0	18	1.15644	Eco	585
1	0	19	1.07305	Eco	585
1	0	20	1.91363	Eco	585
1	0	21	0.973927	Eco	585
1	0	22	1.43725	Eco	585
1	0	23	0.762043	Eco	585
1	0	24	1.09905	Eco	585
1	0	25	1.42523	Eco	585
1	0	26	1.16031	Eco	585
1	0	27	0.80957	Eco	585
1	0	28	1.20612	Eco	585
1	0	29	1.03562	Eco	585
1	0	30	1.0429	Eco	585
1	0	31	1.07573	Eco	585
1	0	32	1.07917	Eco	585
1	0	33	1.10934	Eco	585
1	0	34	1.18701	Eco	585
1	0	35	1.11145	Eco	585
1	0	36	1.05641	Eco	585
1	0	37	0.982855	Eco	585
1	0	38	0.928577	Eco	585
1	0	39	1.38479	Eco	585
1	0	40	0.872173	Eco	585
1	0	41	0.961395	Eco	585
1	0	42	1.23881	Eco	585
1	0	43	0.902285	Eco	585
2	30	1	1.39588	Eco	585
2	30	2	0.936591	Eco	585
2	30	3	1.12801	Eco	585
2	30	4	1.89089	Eco	585
2	30	5	1.09285	Eco	585
2	30	6	1.10081	Eco	585
2	30	7	1.2209	Eco	585
2	30	8	1.03435	Eco	585
2	30	9	1.09009	Eco	585
2	30	10	1.09447	Eco	585
2	30	11	1.02169	Eco	585
2	30	12	0.923779	Eco	585
2	30	13	1.00852	Eco	585
2	30	14	1.47828	Eco	585
2	30	15	1.16262	Eco	585
2	30	16	1.38725	Eco	585
2	30	17	1.68159	Eco	585
2	30	18	1.17271	Eco	585
2	30	19	1.08769	Eco	585
2	30	20	1.91778	Eco	585
2	30	21	0.990157	Eco	585
2	30	22	1.46111	Eco	585
2	30	23	0.762883	Eco	585
2	30	24	1.1127	Eco	585
2	30	25	1.43739	Eco	585
2	30	26	1.17884	Eco	585
2	30	27	0.823563	Eco	585
2	30	28	1.23132	Eco	585
2	30	29	1.05604	Eco	585
2	30	30	1.05787	Eco	585
2	30	31	1.09714	Eco	585
2	30	32	1.07992	Eco	585
2	30	33	1.12329	Eco	585
2	30	34	1.20157	Eco	585
2	30	35	1.11424	Eco	585
2	30	36	1.08023	Eco	585
2	30	37	1.00335	Eco	585
2	30	38	0.946113	Eco	585
2	30	39	1.39885	Eco	585
2	30	40	0.888232	Eco	585
2	30	41	0.978996	Eco	585
2	30	42	1.256	Eco	585
2	30	43	0.905692	Eco	585
3	60	1	1.39732	Eco	585
3	60	2	0.938251	Eco	585
3	60	3	1.11969	Eco	585
3	60	4	1.90048	Eco	585
3	60	5	1.09193	Eco	585
3	60	6	1.09956	Eco	585
3	60	7	1.21596	Eco	585
3	60	8	1.04258	Eco	585
3	60	9	1.08923	Eco	585
3	60	10	1.09102	Eco	585
3	60	11	1.02711	Eco	585
3	60	12	0.917935	Eco	585
3	60	13	1.0138	Eco	585
3	60	14	1.49139	Eco	585
3	60	15	1.15278	Eco	585
3	60	16	1.37794	Eco	585
3	60	17	1.67339	Eco	585
3	60	18	1.16926	Eco	585
3	60	19	1.08979	Eco	585
3	60	20	1.91	Eco	585
3	60	21	0.984512	Eco	585
3	60	22	1.46866	Eco	585
3	60	23	0.769629	Eco	585
3	60	24	1.1084	Eco	585
3	60	25	1.44328	Eco	585
3	60	26	1.17795	Eco	585
3	60	27	0.821996	Eco	585
3	60	28	1.23658	Eco	585
3	60	29	1.04801	Eco	585
3	60	30	1.06253	Eco	585
3	60	31	1.09123	Eco	585
3	60	32	1.09084	Eco	585
3	60	33	1.13445	Eco	585
3	60	34	1.19012	Eco	585
3	60	35	1.11432	Eco	585
3	60	36	1.06996	Eco	585
3	60	37	0.995562	Eco	585
3	60	38	0.942085	Eco	585
3	60	39	1.39579	Eco	585
3	60	40	0.888104	Eco	585
3	60	41	0.973086	Eco	585
3	60	42	1.24771	Eco	585
3	60	43	0.910058	Eco	585
4	90	1	1.39546	Eco	585
4	90	2	0.93813	Eco	585
4	90	3	1.12446	Eco	585
4	90	4	1.89047	Eco	585
4	90	5	1.09225	Eco	585
4	90	6	1.11194	Eco	585
4	90	7	1.22058	Eco	585
4	90	8	1.0459	Eco	585
4	90	9	1.08998	Eco	585
4	90	10	1.08707	Eco	585
4	90	11	1.02745	Eco	585
4	90	12	0.922394	Eco	585
4	90	13	1.01112	Eco	585
4	90	14	1.48538	Eco	585
4	90	15	1.16478	Eco	585
4	90	16	1.37578	Eco	585
4	90	17	1.67138	Eco	585
4	90	18	1.1725	Eco	585
4	90	19	1.09903	Eco	585
4	90	20	1.92191	Eco	585
4	90	21	0.99653	Eco	585
4	90	22	1.47282	Eco	585
4	90	23	0.780187	Eco	585
4	90	24	1.10648	Eco	585
4	90	25	1.4489	Eco	585
4	90	26	1.18584	Eco	585
4	90	27	0.824602	Eco	585
4	90	28	1.23288	Eco	585
4	90	29	1.05723	Eco	585
4	90	30	1.05649	Eco	585
4	90	31	1.09704	Eco	585
4	90	32	1.09819	Eco	585
4	90	33	1.13446	Eco	585
4	90	34	1.19386	Eco	585
4	90	35	1.11322	Eco	585
4	90	36	1.06483	Eco	585
4	90	37	1.00678	Eco	585
4	90	38	0.946651	Eco	585
4	90	39	1.39422	Eco	585
4	90	40	0.883652	Eco	585
4	90	41	0.982186	Eco	585
4	90	42	1.24507	Eco	585
4	90	43	0.912935	Eco	585
5	120	1	1.39398	Eco	585
5	120	2	0.94089	Eco	585
5	120	3	1.12408	Eco	585
5	120	4	1.89179	Eco	585
5	120	5	1.09405	Eco	585
5	120	6	1.10252	Eco	585
5	120	7	1.21145	Eco	585
5	120	8	1.05408	Eco	585
5	120	9	1.08946	Eco	585
5	120	10	1.08194	Eco	585
5	120	11	1.03869	Eco	585
5	120	12	0.929145	Eco	585
5	120	13	1.01162	Eco	585
5	120	14	1.48401	Eco	585
5	120	15	1.15829	Eco	585
5	120	16	1.38287	Eco	585
5	120	17	1.66705	Eco	585
5	120	18	1.16304	Eco	585
5	120	19	1.08493	Eco	585
5	120	20	1.90979	Eco	585
5	120	21	0.987868	Eco	585
5	120	22	1.46676	Eco	585
5	120	23	0.775702	Eco	585
5	120	24	1.1064	Eco	585
5	120	25	1.455	Eco	585
5	120	26	1.17847	Eco	585
5	120	27	0.826355	Eco	585
5	120	28	1.23563	Eco	585
5	120	29	1.05122	Eco	585
5	120	30	1.06289	Eco	585
5	120	31	1.09104	Eco	585
5	120	32	1.09694	Eco	585
5	120	33	1.1271	Eco	585
5	120	34	1.19971	Eco	585
5	120	35	1.11152	Eco	585
5	120	36	1.07933	Eco	585
5	120	37	1.01045	Eco	585
5	120	38	0.946686	Eco	585
5	120	39	1.38986	Eco	585
5	120	40	0.898247	Eco	585
5	120	41	0.98851	Eco	585
5	120	42	1.25205	Eco	585
5	120	43	0.909051	Eco	585
6	150	1	1.39624	Eco	585
6	150	2	0.939061	Eco	585
6	150	3	1.11514	Eco	585
6	150	4	1.88527	Eco	585
6	150	5	1.08348	Eco	585
6	150	6	1.10556	Eco	585
6	150	7	1.21108	Eco	585
6	150	8	1.05265	Eco	585
6	150	9	1.08667	Eco	585
6	150	10	1.08853	Eco	585
6	150	11	1.03287	Eco	585
6	150	12	0.920239	Eco	585
6	150	13	1.01304	Eco	585
6	150	14	1.48129	Eco	585
6	150	15	1.15343	Eco	585
6	150	16	1.3849	Eco	585
6	150	17	1.67513	Eco	585
6	150	18	1.16663	Eco	585
6	150	19	1.08102	Eco	585
6	150	20	1.90006	Eco	585
6	150	21	0.991074	Eco	585
6	150	22	1.45748	Eco	585
6	150	23	0.770576	Eco	585
6	150	24	1.1073	Eco	585
6	150	25	1.44706	Eco	585
6	150	26	1.18248	Eco	585
6	150	27	0.822084	Eco	585
6	150	28	1.23644	Eco	585
6	150	29	1.05106	Eco	585
6	150	30	1.06387	Eco	585
6	150	31	1.09805	Eco	585
6	150	32	1.09683	Eco	585
6	150	33	1.1298	Eco	585
6	150	34	1.18933	Eco	585
6	150	35	1.11427	Eco	585
6	150	36	1.08754	Eco	585
6	150	37	1.00884	Eco	585
6	150	38	0.951709	Eco	585
6	150	39	1.39088	Eco	585
6	150	40	0.877466	Eco	585
6	150	41	1.00122	Eco	585
6	150	42	1.24825	Eco	585
6	150	43	0.91452	Eco	585
7	180	1	1.38809	Eco	585
7	180	2	0.934042	Eco	585
7	180	3	1.11258	Eco	585
7	180	4	1.88217	Eco	585
7	180	5	1.07822	Eco	585
7	180	6	1.10119	Eco	585
7	180	7	1.20287	Eco	585
7	180	8	1.04298	Eco	585
7	180	9	1.07902	Eco	585
7	180	10	1.08476	Eco	585
7	180	11	1.01827	Eco	585
7	180	12	0.92183	Eco	585
7	180	13	1.00413	Eco	585
7	180	14	1.47605	Eco	585
7	180	15	1.15168	Eco	585
7	180	16	1.36781	Eco	585
7	180	17	1.66837	Eco	585
7	180	18	1.15683	Eco	585
7	180	19	1.08321	Eco	585
7	180	20	1.90518	Eco	585
7	180	21	0.984402	Eco	585
7	180	22	1.45708	Eco	585
7	180	23	0.776294	Eco	585
7	180	24	1.11185	Eco	585
7	180	25	1.43064	Eco	585
7	180	26	1.18055	Eco	585
7	180	27	0.817349	Eco	585
7	180	28	1.22452	Eco	585
7	180	29	1.05135	Eco	585
7	180	30	1.06298	Eco	585
7	180	31	1.09326	Eco	585
7	180	32	1.09088	Eco	585
7	180	33	1.13084	Eco	585
7	180	34	1.17995	Eco	585
7	180	35	1.1038	Eco	585
7	180	36	1.0832	Eco	585
7	180	37	1.00798	Eco	585
7	180	38	0.935742	Eco	585
7	180	39	1.37806	Eco	585
7	180	40	0.883767	Eco	585
7	180	41	0.990681	Eco	585
7	180	42	1.24645	Eco	585
7	180	43	0.905589	Eco	585
8	210	1	1.37722	Eco	585
8	210	2	0.93019	Eco	585
8	210	3	1.10885	Eco	585
8	210	4	1.87334	Eco	585
8	210	5	1.07316	Eco	585
8	210	6	1.09539	Eco	585
8	210	7	1.19518	Eco	585
8	210	8	1.04294	Eco	585
8	210	9	1.07622	Eco	585
8	210	10	1.0724	Eco	585
8	210	11	1.01078	Eco	585
8	210	12	0.918114	Eco	585
8	210	13	1.00019	Eco	585
8	210	14	1.47056	Eco	585
8	210	15	1.1367	Eco	585
8	210	16	1.36132	Eco	585
8	210	17	1.64916	Eco	585
8	210	18	1.15173	Eco	585
8	210	19	1.08172	Eco	585
8	210	20	1.89709	Eco	585
8	210	21	0.974819	Eco	585
8	210	22	1.45428	Eco	585
8	210	23	0.781245	Eco	585
8	210	24	1.09026	Eco	585
8	210	25	1.42294	Eco	585
8	210	26	1.18505	Eco	585
8	210	27	0.812582	Eco	585
8	210	28	1.2244	Eco	585
8	210	29	1.04549	Eco	585
8	210	30	1.04862	Eco	585
8	210	31	1.08933	Eco	585
8	210	32	1.08998	Eco	585
8	210	33	1.11902	Eco	585
8	210	34	1.18536	Eco	585
8	210	35	1.08715	Eco	585
8	210	36	1.06946	Eco	585
8	210	37	1.00046	Eco	585
8	210	38	0.932254	Eco	585
8	210	39	1.37706	Eco	585
8	210	40	0.876511	Eco	585
8	210	41	0.983983	Eco	585
8	210	42	1.25607	Eco	585
8	210	43	0.903539	Eco	585
9	240	1	1.36832	Eco	585
9	240	2	0.92176	Eco	585
9	240	3	1.09033	Eco	585
9	240	4	1.86029	Eco	585
9	240	5	1.06165	Eco	585
9	240	6	1.07918	Eco	585
9	240	7	1.18516	Eco	585
9	240	8	1.03439	Eco	585
9	240	9	1.06444	Eco	585
9	240	10	1.06967	Eco	585
9	240	11	1.00411	Eco	585
9	240	12	0.89814	Eco	585
9	240	13	0.991522	Eco	585
9	240	14	1.45169	Eco	585
9	240	15	1.12899	Eco	585
9	240	16	1.34913	Eco	585
9	240	17	1.6389	Eco	585
9	240	18	1.14441	Eco	585
9	240	19	1.06986	Eco	585
9	240	20	1.88055	Eco	585
9	240	21	0.976336	Eco	585
9	240	22	1.43926	Eco	585
9	240	23	0.770545	Eco	585
9	240	24	1.08972	Eco	585
9	240	25	1.40955	Eco	585
9	240	26	1.1696	Eco	585
9	240	27	0.802573	Eco	585
9	240	28	1.20469	Eco	585
9	240	29	1.03325	Eco	585
9	240	30	1.05012	Eco	585
9	240	31	1.07503	Eco	585
9	240	32	1.08205	Eco	585
9	240	33	1.11774	Eco	585
9	240	34	1.17553	Eco	585
9	240	35	1.09136	Eco	585
9	240	36	1.06634	Eco	585
9	240	37	0.985884	Eco	585
9	240	38	0.933877	Eco	585
9	240	39	1.35667	Eco	585
9	240	40	0.869501	Eco	585
9	240	41	0.971605	Eco	585
9	240	42	1.22434	Eco	585
9	240	43	0.893294	Eco	585
10	270	1	1.33716	Eco	585
10	270	2	0.904457	Eco	585
10	270	3	1.07187	Eco	585
10	270	4	1.84076	Eco	585
10	270	5	1.04151	Eco	585
10	270	6	1.06767	Eco	585
10	270	7	1.15901	Eco	585
10	270	8	1.01536	Eco	585
10	270	9	1.03744	Eco	585
10	270	10	1.03966	Eco	585
10	270	11	0.988274	Eco	585
10	270	12	0.88772	Eco	585
10	270	13	0.978335	Eco	585
10	270	14	1.4155	Eco	585
10	270	15	1.10028	Eco	585
10	270	16	1.32013	Eco	585
10	270	17	1.62034	Eco	585
10	270	18	1.12092	Eco	585
10	270	19	1.04789	Eco	585
10	270	20	1.85042	Eco	585
10	270	21	0.945049	Eco	585
10	270	22	1.41338	Eco	585
10	270	23	0.753736	Eco	585
10	270	24	1.06893	Eco	585
10	270	25	1.38196	Eco	585
10	270	26	1.14898	Eco	585
10	270	27	0.789691	Eco	585
10	270	28	1.17711	Eco	585
10	270	29	1.00856	Eco	585
10	270	30	1.02755	Eco	585
10	270	31	1.06053	Eco	585
10	270	32	1.053	Eco	585
10	270	33	1.08906	Eco	585
10	270	34	1.14956	Eco	585
10	270	35	1.06176	Eco	585
10	270	36	1.03994	Eco	585
10	270	37	0.973869	Eco	585
10	270	38	0.910456	Eco	585
10	270	39	1.33161	Eco	585
10	270	40	0.843737	Eco	585
10	270	41	0.954988	Eco	585
10	270	42	1.21351	Eco	585
10	270	43	0.878383	Eco	585
1	0	1	0.644542	Cyto	585
1	0	2	0.432476	Cyto	585
1	0	3	0.64029	Cyto	585
1	0	4	0.635172	Cyto	585
1	0	5	0.474349	Cyto	585
1	0	6	0.652204	Cyto	585
1	0	7	0.438371	Cyto	585
1	0	8	0.730401	Cyto	585
1	0	9	0.612554	Cyto	585
1	0	10	0.525632	Cyto	585
1	0	11	0.575056	Cyto	585
1	0	12	0.725271	Cyto	585
1	0	13	0.450457	Cyto	585
1	0	14	0.617532	Cyto	585
1	0	15	0.535849	Cyto	585
1	0	16	0.442302	Cyto	585
1	0	17	0.607135	Cyto	585
1	0	18	0.442911	Cyto	585
1	0	19	0.703543	Cyto	585
1	0	20	0.511039	Cyto	585
1	0	21	0.47231	Cyto	585
1	0	22	0.507927	Cyto	585
1	0	23	0.504758	Cyto	585
1	0	24	0.498137	Cyto	585
1	0	25	0.593909	Cyto	585
1	0	26	0.658493	Cyto	585
1	0	27	0.3845	Cyto	585
1	0	28	0.800551	Cyto	585
1	0	29	0.888108	Cyto	585
1	0	30	0.607186	Cyto	585
1	0	31	0.832187	Cyto	585
1	0	32	0.562667	Cyto	585
1	0	33	0.595423	Cyto	585
1	0	34	0.535851	Cyto	585
1	0	35	0.509326	Cyto	585
1	0	36	0.920657	Cyto	585
1	0	37	0.779704	Cyto	585
1	0	38	0.607123	Cyto	585
1	0	39	0.642906	Cyto	585
1	0	40	0.506243	Cyto	585
1	0	41	0.389909	Cyto	585
1	0	42	0.626891	Cyto	585
1	0	43	0.379641	Cyto	585
1	0	44	0.563468	Cyto	585
1	0	45	0.495154	Cyto	585
1	0	46	0.576646	Cyto	585
1	0	47	0.464452	Cyto	585
1	0	48	0.543594	Cyto	585
1	0	49	0.501474	Cyto	585
1	0	50	0.466564	Cyto	585
1	0	51	0.426686	Cyto	585
1	0	52	0.835149	Cyto	585
1	0	53	0.390865	Cyto	585
1	0	54	0.57433	Cyto	585
1	0	55	0.773896	Cyto	585
1	0	56	0.574397	Cyto	585
1	0	57	0.408366	Cyto	585
1	0	58	0.445254	Cyto	585
1	0	59	0.516265	Cyto	585
1	0	60	0.614733	Cyto	585
1	0	61	0.626952	Cyto	585
1	0	62	0.715067	Cyto	585
1	0	63	0.502211	Cyto	585
1	0	64	0.404972	Cyto	585
1	0	65	0.317807	Cyto	585
1	0	66	0.556809	Cyto	585
1	0	67	0.544718	Cyto	585
1	0	68	0.479066	Cyto	585
1	0	69	0.564884	Cyto	585
1	0	70	0.60657	Cyto	585
1	0	71	0.439709	Cyto	585
1	0	72	0.493343	Cyto	585
1	0	73	0.597898	Cyto	585
1	0	74	0.851169	Cyto	585
1	0	75	0.479621	Cyto	585
1	0	76	0.542576	Cyto	585
1	0	77	0.510974	Cyto	585
1	0	78	0.424848	Cyto	585
1	0	79	0.464061	Cyto	585
1	0	80	0.558626	Cyto	585
1	0	81	0.452149	Cyto	585
1	0	82	0.329808	Cyto	585
1	0	83	0.399011	Cyto	585
1	0	84	0.417755	Cyto	585
1	0	85	0.496607	Cyto	585
1	0	86	0.378813	Cyto	585
1	0	87	0.371903	Cyto	585
1	0	88	0.465665	Cyto	585
1	0	89	0.661085	Cyto	585
1	0	90	0.516557	Cyto	585
1	0	91	0.415609	Cyto	585
1	0	92	0.501214	Cyto	585
1	0	93	0.749163	Cyto	585
1	0	94	0.587699	Cyto	585
1	0	95	0.632521	Cyto	585
1	0	96	0.717118	Cyto	585
1	0	97	0.531723	Cyto	585
1	0	98	0.506898	Cyto	585
1	0	99	0.646501	Cyto	585
1	0	100	0.418428	Cyto	585
1	0	101	0.468986	Cyto	585
1	0	102	0.864895	Cyto	585
1	0	103	0.650808	Cyto	585
1	0	104	0.461829	Cyto	585
1	0	105	0.65674	Cyto	585
1	0	106	0.78565	Cyto	585
1	0	107	0.411872	Cyto	585
1	0	108	0.477338	Cyto	585
1	0	109	0.41057	Cyto	585
2	30	1	0.648863	Cyto	585
2	30	2	0.437501	Cyto	585
2	30	3	0.642961	Cyto	585
2	30	4	0.64174	Cyto	585
2	30	5	0.476779	Cyto	585
2	30	6	0.654521	Cyto	585
2	30	7	0.43673	Cyto	585
2	30	8	0.727736	Cyto	585
2	30	9	0.610973	Cyto	585
2	30	10	0.527235	Cyto	585
2	30	11	0.575367	Cyto	585
2	30	12	0.729662	Cyto	585
2	30	13	0.449447	Cyto	585
2	30	14	0.62171	Cyto	585
2	30	15	0.540407	Cyto	585
2	30	16	0.438605	Cyto	585
2	30	17	0.608385	Cyto	585
2	30	18	0.437429	Cyto	585
2	30	19	0.703527	Cyto	585
2	30	20	0.514801	Cyto	585
2	30	21	0.473652	Cyto	585
2	30	22	0.508856	Cyto	585
2	30	23	0.503622	Cyto	585
2	30	24	0.502317	Cyto	585
2	30	25	0.599519	Cyto	585
2	30	26	0.660737	Cyto	585
2	30	27	0.386977	Cyto	585
2	30	28	0.803751	Cyto	585
2	30	29	0.889367	Cyto	585
2	30	30	0.610705	Cyto	585
2	30	31	0.843142	Cyto	585
2	30	32	0.564851	Cyto	585
2	30	33	0.596365	Cyto	585
2	30	34	0.544078	Cyto	585
2	30	35	0.507511	Cyto	585
2	30	36	0.935604	Cyto	585
2	30	37	0.784858	Cyto	585
2	30	38	0.610854	Cyto	585
2	30	39	0.643547	Cyto	585
2	30	40	0.51025	Cyto	585
2	30	41	0.387373	Cyto	585
2	30	42	0.630627	Cyto	585
2	30	43	0.381206	Cyto	585
2	30	44	0.563302	Cyto	585
2	30	45	0.498572	Cyto	585
2	30	46	0.578122	Cyto	585
2	30	47	0.462021	Cyto	585
2	30	48	0.55089	Cyto	585
2	30	49	0.499709	Cyto	585
2	30	50	0.465717	Cyto	585
2	30	51	0.423834	Cyto	585
2	30	52	0.837114	Cyto	585
2	30	53	0.385948	Cyto	585
2	30	54	0.566651	Cyto	585
2	30	55	0.780329	Cyto	585
2	30	56	0.57409	Cyto	585
2	30	57	0.409147	Cyto	585
2	30	58	0.4493	Cyto	585
2	30	59	0.516267	Cyto	585
2	30	60	0.62549	Cyto	585
2	30	61	0.627015	Cyto	585
2	30	62	0.714026	Cyto	585
2	30	63	0.502201	Cyto	585
2	30	64	0.403018	Cyto	585
2	30	65	0.318291	Cyto	585
2	30	66	0.562454	Cyto	585
2	30	67	0.553057	Cyto	585
2	30	68	0.479282	Cyto	585
2	30	69	0.564381	Cyto	585
2	30	70	0.609197	Cyto	585
2	30	71	0.439646	Cyto	585
2	30	72	0.501065	Cyto	585
2	30	73	0.605156	Cyto	585
2	30	74	0.861176	Cyto	585
2	30	75	0.488915	Cyto	585
2	30	76	0.541933	Cyto	585
2	30	77	0.51487	Cyto	585
2	30	78	0.425373	Cyto	585
2	30	79	0.46266	Cyto	585
2	30	80	0.566268	Cyto	585
2	30	81	0.454392	Cyto	585
2	30	82	0.326623	Cyto	585
2	30	83	0.395618	Cyto	585
2	30	84	0.41993	Cyto	585
2	30	85	0.493945	Cyto	585
2	30	86	0.383767	Cyto	585
2	30	87	0.367475	Cyto	585
2	30	88	0.470672	Cyto	585
2	30	89	0.651637	Cyto	585
2	30	90	0.522421	Cyto	585
2	30	91	0.417375	Cyto	585
2	30	92	0.506075	Cyto	585
2	30	93	0.749716	Cyto	585
2	30	94	0.594361	Cyto	585
2	30	95	0.639954	Cyto	585
2	30	96	0.717608	Cyto	585
2	30	97	0.533961	Cyto	585
2	30	98	0.511928	Cyto	585
2	30	99	0.650731	Cyto	585
2	30	100	0.420083	Cyto	585
2	30	101	0.469296	Cyto	585
2	30	102	0.878392	Cyto	585
2	30	103	0.651877	Cyto	585
2	30	104	0.464756	Cyto	585
2	30	105	0.670862	Cyto	585
2	30	106	0.794388	Cyto	585
2	30	107	0.40936	Cyto	585
2	30	108	0.481268	Cyto	585
2	30	109	0.410162	Cyto	585
3	60	1	0.645919	Cyto	585
3	60	2	0.433309	Cyto	585
3	60	3	0.640401	Cyto	585
3	60	4	0.633528	Cyto	585
3	60	5	0.475238	Cyto	585
3	60	6	0.647757	Cyto	585
3	60	7	0.434404	Cyto	585
3	60	8	0.725562	Cyto	585
3	60	9	0.604644	Cyto	585
3	60	10	0.521201	Cyto	585
3	60	11	0.571168	Cyto	585
3	60	12	0.723285	Cyto	585
3	60	13	0.44655	Cyto	585
3	60	14	0.618162	Cyto	585
3	60	15	0.531943	Cyto	585
3	60	16	0.438225	Cyto	585
3	60	17	0.604411	Cyto	585
3	60	18	0.437001	Cyto	585
3	60	19	0.701297	Cyto	585
3	60	20	0.509624	Cyto	585
3	60	21	0.472449	Cyto	585
3	60	22	0.508227	Cyto	585
3	60	23	0.499745	Cyto	585
3	60	24	0.496694	Cyto	585
3	60	25	0.598002	Cyto	585
3	60	26	0.659455	Cyto	585
3	60	27	0.382196	Cyto	585
3	60	28	0.804597	Cyto	585
3	60	29	0.889089	Cyto	585
3	60	30	0.599008	Cyto	585
3	60	31	0.834645	Cyto	585
3	60	32	0.55925	Cyto	585
3	60	33	0.598045	Cyto	585
3	60	34	0.532746	Cyto	585
3	60	35	0.503648	Cyto	585
3	60	36	0.925171	Cyto	585
3	60	37	0.778863	Cyto	585
3	60	38	0.607029	Cyto	585
3	60	39	0.639036	Cyto	585
3	60	40	0.506408	Cyto	585
3	60	41	0.386606	Cyto	585
3	60	42	0.629062	Cyto	585
3	60	43	0.382445	Cyto	585
3	60	44	0.557746	Cyto	585
3	60	45	0.493788	Cyto	585
3	60	46	0.572811	Cyto	585
3	60	47	0.458872	Cyto	585
3	60	48	0.541452	Cyto	585
3	60	49	0.498107	Cyto	585
3	60	50	0.467091	Cyto	585
3	60	51	0.420932	Cyto	585
3	60	52	0.82855	Cyto	585
3	60	53	0.383482	Cyto	585
3	60	54	0.566368	Cyto	585
3	60	55	0.773619	Cyto	585
3	60	56	0.57401	Cyto	585
3	60	57	0.400496	Cyto	585
3	60	58	0.440139	Cyto	585
3	60	59	0.507766	Cyto	585
3	60	60	0.611503	Cyto	585
3	60	61	0.621018	Cyto	585
3	60	62	0.714566	Cyto	585
3	60	63	0.497287	Cyto	585
3	60	64	0.401106	Cyto	585
3	60	65	0.31544	Cyto	585
3	60	66	0.550537	Cyto	585
3	60	67	0.550283	Cyto	585
3	60	68	0.474315	Cyto	585
3	60	69	0.560327	Cyto	585
3	60	70	0.595791	Cyto	585
3	60	71	0.436749	Cyto	585
3	60	72	0.4916	Cyto	585
3	60	73	0.608043	Cyto	585
3	60	74	0.848977	Cyto	585
3	60	75	0.484959	Cyto	585
3	60	76	0.542055	Cyto	585
3	60	77	0.509727	Cyto	585
3	60	78	0.417756	Cyto	585
3	60	79	0.461865	Cyto	585
3	60	80	0.552311	Cyto	585
3	60	81	0.451244	Cyto	585
3	60	82	0.32187	Cyto	585
3	60	83	0.392156	Cyto	585
3	60	84	0.4211	Cyto	585
3	60	85	0.487297	Cyto	585
3	60	86	0.380892	Cyto	585
3	60	87	0.371875	Cyto	585
3	60	88	0.459563	Cyto	585
3	60	89	0.652255	Cyto	585
3	60	90	0.516066	Cyto	585
3	60	91	0.410333	Cyto	585
3	60	92	0.50268	Cyto	585
3	60	93	0.749286	Cyto	585
3	60	94	0.590837	Cyto	585
3	60	95	0.632227	Cyto	585
3	60	96	0.712055	Cyto	585
3	60	97	0.531615	Cyto	585
3	60	98	0.502001	Cyto	585
3	60	99	0.643887	Cyto	585
3	60	100	0.414673	Cyto	585
3	60	101	0.472796	Cyto	585
3	60	102	0.868415	Cyto	585
3	60	103	0.65036	Cyto	585
3	60	104	0.462081	Cyto	585
3	60	105	0.6659	Cyto	585
3	60	106	0.781359	Cyto	585
3	60	107	0.409543	Cyto	585
3	60	108	0.475801	Cyto	585
3	60	109	0.406058	Cyto	585
4	90	1	0.64382	Cyto	585
4	90	2	0.434499	Cyto	585
4	90	3	0.636126	Cyto	585
4	90	4	0.628138	Cyto	585
4	90	5	0.468081	Cyto	585
4	90	6	0.643906	Cyto	585
4	90	7	0.427539	Cyto	585
4	90	8	0.719352	Cyto	585
4	90	9	0.601321	Cyto	585
4	90	10	0.518447	Cyto	585
4	90	11	0.566313	Cyto	585
4	90	12	0.716223	Cyto	585
4	90	13	0.442021	Cyto	585
4	90	14	0.611278	Cyto	585
4	90	15	0.530619	Cyto	585
4	90	16	0.439336	Cyto	585
4	90	17	0.598347	Cyto	585
4	90	18	0.434269	Cyto	585
4	90	19	0.700025	Cyto	585
4	90	20	0.503555	Cyto	585
4	90	21	0.469799	Cyto	585
4	90	22	0.501597	Cyto	585
4	90	23	0.496544	Cyto	585
4	90	24	0.491928	Cyto	585
4	90	25	0.591077	Cyto	585
4	90	26	0.6559	Cyto	585
4	90	27	0.380554	Cyto	585
4	90	28	0.798386	Cyto	585
4	90	29	0.883189	Cyto	585
4	90	30	0.593933	Cyto	585
4	90	31	0.824877	Cyto	585
4	90	32	0.562834	Cyto	585
4	90	33	0.594234	Cyto	585
4	90	34	0.531047	Cyto	585
4	90	35	0.505926	Cyto	585
4	90	36	0.918685	Cyto	585
4	90	37	0.772502	Cyto	585
4	90	38	0.606219	Cyto	585
4	90	39	0.630903	Cyto	585
4	90	40	0.503632	Cyto	585
4	90	41	0.382999	Cyto	585
4	90	42	0.623288	Cyto	585
4	90	43	0.380732	Cyto	585
4	90	44	0.552381	Cyto	585
4	90	45	0.495126	Cyto	585
4	90	46	0.569164	Cyto	585
4	90	47	0.453272	Cyto	585
4	90	48	0.535616	Cyto	585
4	90	49	0.490727	Cyto	585
4	90	50	0.457155	Cyto	585
4	90	51	0.41948	Cyto	585
4	90	52	0.826105	Cyto	585
4	90	53	0.381366	Cyto	585
4	90	54	0.559263	Cyto	585
4	90	55	0.77268	Cyto	585
4	90	56	0.566834	Cyto	585
4	90	57	0.396902	Cyto	585
4	90	58	0.435507	Cyto	585
4	90	59	0.499835	Cyto	585
4	90	60	0.608196	Cyto	585
4	90	61	0.621645	Cyto	585
4	90	62	0.710599	Cyto	585
4	90	63	0.497249	Cyto	585
4	90	64	0.393369	Cyto	585
4	90	65	0.316564	Cyto	585
4	90	66	0.549921	Cyto	585
4	90	67	0.545005	Cyto	585
4	90	68	0.473134	Cyto	585
4	90	69	0.55635	Cyto	585
4	90	70	0.597967	Cyto	585
4	90	71	0.432372	Cyto	585
4	90	72	0.494772	Cyto	585
4	90	73	0.607109	Cyto	585
4	90	74	0.847093	Cyto	585
4	90	75	0.482771	Cyto	585
4	90	76	0.54058	Cyto	585
4	90	77	0.500486	Cyto	585
4	90	78	0.420344	Cyto	585
4	90	79	0.45465	Cyto	585
4	90	80	0.551594	Cyto	585
4	90	81	0.446765	Cyto	585
4	90	82	0.321339	Cyto	585
4	90	83	0.390505	Cyto	585
4	90	84	0.414122	Cyto	585
4	90	85	0.482945	Cyto	585
4	90	86	0.377549	Cyto	585
4	90	87	0.369461	Cyto	585
4	90	88	0.464992	Cyto	585
4	90	89	0.650526	Cyto	585
4	90	90	0.515011	Cyto	585
4	90	91	0.412319	Cyto	585
4	90	92	0.501197	Cyto	585
4	90	93	0.744836	Cyto	585
4	90	94	0.586079	Cyto	585
4	90	95	0.623609	Cyto	585
4	90	96	0.712615	Cyto	585
4	90	97	0.51849	Cyto	585
4	90	98	0.496089	Cyto	585
4	90	99	0.640212	Cyto	585
4	90	100	0.409954	Cyto	585
4	90	101	0.465555	Cyto	585
4	90	102	0.860716	Cyto	585
4	90	103	0.641641	Cyto	585
4	90	104	0.459432	Cyto	585
4	90	105	0.662918	Cyto	585
4	90	106	0.778563	Cyto	585
4	90	107	0.401402	Cyto	585
4	90	108	0.470722	Cyto	585
4	90	109	0.403683	Cyto	585
5	120	1	0.637138	Cyto	585
5	120	2	0.426617	Cyto	585
5	120	3	0.631946	Cyto	585
5	120	4	0.620672	Cyto	585
5	120	5	0.464013	Cyto	585
5	120	6	0.63856	Cyto	585
5	120	7	0.42137	Cyto	585
5	120	8	0.71354	Cyto	585
5	120	9	0.593932	Cyto	585
5	120	10	0.517077	Cyto	585
5	120	11	0.562538	Cyto	585
5	120	12	0.713468	Cyto	585
5	120	13	0.439311	Cyto	585
5	120	14	0.604183	Cyto	585
5	120	15	0.525792	Cyto	585
5	120	16	0.432484	Cyto	585
5	120	17	0.595547	Cyto	585
5	120	18	0.430563	Cyto	585
5	120	19	0.684122	Cyto	585
5	120	20	0.502074	Cyto	585
5	120	21	0.462723	Cyto	585
5	120	22	0.49984	Cyto	585
5	120	23	0.492927	Cyto	585
5	120	24	0.49078	Cyto	585
5	120	25	0.588576	Cyto	585
5	120	26	0.647354	Cyto	585
5	120	27	0.380379	Cyto	585
5	120	28	0.795571	Cyto	585
5	120	29	0.877729	Cyto	585
5	120	30	0.590685	Cyto	585
5	120	31	0.822342	Cyto	585
5	120	32	0.554452	Cyto	585
5	120	33	0.582243	Cyto	585
5	120	34	0.527719	Cyto	585
5	120	35	0.501408	Cyto	585
5	120	36	0.908854	Cyto	585
5	120	37	0.765494	Cyto	585
5	120	38	0.597667	Cyto	585
5	120	39	0.624371	Cyto	585
5	120	40	0.501507	Cyto	585
5	120	41	0.381317	Cyto	585
5	120	42	0.615771	Cyto	585
5	120	43	0.373026	Cyto	585
5	120	44	0.548063	Cyto	585
5	120	45	0.485871	Cyto	585
5	120	46	0.559971	Cyto	585
5	120	47	0.449225	Cyto	585
5	120	48	0.529915	Cyto	585
5	120	49	0.487317	Cyto	585
5	120	50	0.454748	Cyto	585
5	120	51	0.413085	Cyto	585
5	120	52	0.821547	Cyto	585
5	120	53	0.375575	Cyto	585
5	120	54	0.554923	Cyto	585
5	120	55	0.770813	Cyto	585
5	120	56	0.5624	Cyto	585
5	120	57	0.394972	Cyto	585
5	120	58	0.432452	Cyto	585
5	120	59	0.499757	Cyto	585
5	120	60	0.607369	Cyto	585
5	120	61	0.608927	Cyto	585
5	120	62	0.711564	Cyto	585
5	120	63	0.493415	Cyto	585
5	120	64	0.391454	Cyto	585
5	120	65	0.307104	Cyto	585
5	120	66	0.544772	Cyto	585
5	120	67	0.535926	Cyto	585
5	120	68	0.464258	Cyto	585
5	120	69	0.545343	Cyto	585
5	120	70	0.593335	Cyto	585
5	120	71	0.429709	Cyto	585
5	120	72	0.488186	Cyto	585
5	120	73	0.599233	Cyto	585
5	120	74	0.839005	Cyto	585
5	120	75	0.471227	Cyto	585
5	120	76	0.527036	Cyto	585
5	120	77	0.496258	Cyto	585
5	120	78	0.411764	Cyto	585
5	120	79	0.454082	Cyto	585
5	120	80	0.547743	Cyto	585
5	120	81	0.443158	Cyto	585
5	120	82	0.311729	Cyto	585
5	120	83	0.387163	Cyto	585
5	120	84	0.406652	Cyto	585
5	120	85	0.475356	Cyto	585
5	120	86	0.371829	Cyto	585
5	120	87	0.366195	Cyto	585
5	120	88	0.454105	Cyto	585
5	120	89	0.637224	Cyto	585
5	120	90	0.515112	Cyto	585
5	120	91	0.403942	Cyto	585
5	120	92	0.49109	Cyto	585
5	120	93	0.73594	Cyto	585
5	120	94	0.579002	Cyto	585
5	120	95	0.611467	Cyto	585
5	120	96	0.701183	Cyto	585
5	120	97	0.511803	Cyto	585
5	120	98	0.49754	Cyto	585
5	120	99	0.629888	Cyto	585
5	120	100	0.405142	Cyto	585
5	120	101	0.462316	Cyto	585
5	120	102	0.847911	Cyto	585
5	120	103	0.63053	Cyto	585
5	120	104	0.453059	Cyto	585
5	120	105	0.660773	Cyto	585
5	120	106	0.766995	Cyto	585
5	120	107	0.400904	Cyto	585
5	120	108	0.46534	Cyto	585
5	120	109	0.400763	Cyto	585
6	150	1	0.629197	Cyto	585
6	150	2	0.428005	Cyto	585
6	150	3	0.627073	Cyto	585
6	150	4	0.619856	Cyto	585
6	150	5	0.461781	Cyto	585
6	150	6	0.633241	Cyto	585
6	150	7	0.41767	Cyto	585
6	150	8	0.702314	Cyto	585
6	150	9	0.588394	Cyto	585
6	150	10	0.506271	Cyto	585
6	150	11	0.55327	Cyto	585
6	150	12	0.709186	Cyto	585
6	150	13	0.432406	Cyto	585
6	150	14	0.601208	Cyto	585
6	150	15	0.518272	Cyto	585
6	150	16	0.429996	Cyto	585
6	150	17	0.587487	Cyto	585
6	150	18	0.427648	Cyto	585
6	150	19	0.686631	Cyto	585
6	150	20	0.496804	Cyto	585
6	150	21	0.455629	Cyto	585
6	150	22	0.490317	Cyto	585
6	150	23	0.48383	Cyto	585
6	150	24	0.482262	Cyto	585
6	150	25	0.584588	Cyto	585
6	150	26	0.640775	Cyto	585
6	150	27	0.373341	Cyto	585
6	150	28	0.785968	Cyto	585
6	150	29	0.872393	Cyto	585
6	150	30	0.586879	Cyto	585
6	150	31	0.811885	Cyto	585
6	150	32	0.546552	Cyto	585
6	150	33	0.575535	Cyto	585
6	150	34	0.523167	Cyto	585
6	150	35	0.49252	Cyto	585
6	150	36	0.899576	Cyto	585
6	150	37	0.761582	Cyto	585
6	150	38	0.590298	Cyto	585
6	150	39	0.618847	Cyto	585
6	150	40	0.494845	Cyto	585
6	150	41	0.377131	Cyto	585
6	150	42	0.610188	Cyto	585
6	150	43	0.371695	Cyto	585
6	150	44	0.547147	Cyto	585
6	150	45	0.475338	Cyto	585
6	150	46	0.554647	Cyto	585
6	150	47	0.445382	Cyto	585
6	150	48	0.523954	Cyto	585
6	150	49	0.480832	Cyto	585
6	150	50	0.449475	Cyto	585
6	150	51	0.411499	Cyto	585
6	150	52	0.809428	Cyto	585
6	150	53	0.368435	Cyto	585
6	150	54	0.545257	Cyto	585
6	150	55	0.761894	Cyto	585
6	150	56	0.554865	Cyto	585
6	150	57	0.388608	Cyto	585
6	150	58	0.424054	Cyto	585
6	150	59	0.493249	Cyto	585
6	150	60	0.59244	Cyto	585
6	150	61	0.605987	Cyto	585
6	150	62	0.695436	Cyto	585
6	150	63	0.482978	Cyto	585
6	150	64	0.390172	Cyto	585
6	150	65	0.303501	Cyto	585
6	150	66	0.535026	Cyto	585
6	150	67	0.536212	Cyto	585
6	150	68	0.458159	Cyto	585
6	150	69	0.545072	Cyto	585
6	150	70	0.591645	Cyto	585
6	150	71	0.428524	Cyto	585
6	150	72	0.480551	Cyto	585
6	150	73	0.592655	Cyto	585
6	150	74	0.827072	Cyto	585
6	150	75	0.471767	Cyto	585
6	150	76	0.522486	Cyto	585
6	150	77	0.490802	Cyto	585
6	150	78	0.406781	Cyto	585
6	150	79	0.449425	Cyto	585
6	150	80	0.544743	Cyto	585
6	150	81	0.442938	Cyto	585
6	150	82	0.309025	Cyto	585
6	150	83	0.375405	Cyto	585
6	150	84	0.405982	Cyto	585
6	150	85	0.474963	Cyto	585
6	150	86	0.36465	Cyto	585
6	150	87	0.361346	Cyto	585
6	150	88	0.448691	Cyto	585
6	150	89	0.627369	Cyto	585
6	150	90	0.507055	Cyto	585
6	150	91	0.403296	Cyto	585
6	150	92	0.487815	Cyto	585
6	150	93	0.728023	Cyto	585
6	150	94	0.576824	Cyto	585
6	150	95	0.605915	Cyto	585
6	150	96	0.699959	Cyto	585
6	150	97	0.512548	Cyto	585
6	150	98	0.488474	Cyto	585
6	150	99	0.618975	Cyto	585
6	150	100	0.405415	Cyto	585
6	150	101	0.458435	Cyto	585
6	150	102	0.834744	Cyto	585
6	150	103	0.618679	Cyto	585
6	150	104	0.447948	Cyto	585
6	150	105	0.649791	Cyto	585
6	150	106	0.755327	Cyto	585
6	150	107	0.391636	Cyto	585
6	150	108	0.46093	Cyto	585
6	150	109	0.392471	Cyto	585
7	180	1	0.62238	Cyto	585
7	180	2	0.421629	Cyto	585
7	180	3	0.619499	Cyto	585
7	180	4	0.611111	Cyto	585
7	180	5	0.45501	Cyto	585
7	180	6	0.624337	Cyto	585
7	180	7	0.411457	Cyto	585
7	180	8	0.69692	Cyto	585
7	180	9	0.581411	Cyto	585
7	180	10	0.500985	Cyto	585
7	180	11	0.546641	Cyto	585
7	180	12	0.704117	Cyto	585
7	180	13	0.427603	Cyto	585
7	180	14	0.591909	Cyto	585
7	180	15	0.504174	Cyto	585
[truncated: 6,551 more rows]

## Sheet: Data Fig 5
Qdot	day	sample	average	sem	area	sem	max	sem	sample	average	sem	area	sem	mav	sem
525	0	K9	0.059184	0.0030015	44.932	14.026	0.14571	0.013585	LB3	0.040345	0.0015588	53.478	8.3255	0.097617	0.0058568
525	2	K9	0.054987	0.0028401	43.078	12.904	0.1411	0.012943	LB3	0.034228	0.00091658	56.153	7.9815	0.087677	0.0036268
525	7	K9	0.059384	0.0029162	42.704	14.14	0.15405	0.01651	LB3	0.023605	0.0010901	46.877	6.4698	0.062482	0.004229
525	14	K9	0.043626	0.0022633	41.198	14.002	0.11699	0.014187	LB3	0.016126	0.00087827	48.67	7.3232	0.047315	0.0038022
525	49	K9	0.021783	0.0014563	39.511	16.19	0.061844	0.0077828	LB3	0.0018335	0.00016575	45.917	8.2167	0.0082978	0.0061698
525	609	K9	0.012138	0.00073934	40.478	12.133	0.040015	0.0043629	LB3	0.0027899	0.00020073	25.394	4.4295	0.011698	0.0012125
525	609	K9	0.009959	0.00025569	48.908	5.5487	0.035355	0.0017028	LB3	0.015295	0.00043059	16.452	1.7955	0.035111	0.0020057
565	0	K9	0.070085	0.0028438	44.105	10.667	0.22759	0.017069	LB3	0.065706	0.0030606	46.324	8.3076	0.16151	0.012047
565	2	K9	0.071673	0.0030051	43.763	10.705	0.23704	0.018182	LB3	0.08384	0.0038456	42.653	5.9654	0.19634	0.034124
565	7	K9	0.079035	0.0035623	40.614	9.733	0.28957	0.021696	LB3	0.078399	0.0030285	32.985	6.2019	0.18117	0.012925
565	14	K9	0.075474	0.0031525	36.455	9.0745	0.27974	0.020775	LB3	0.073958	0.0028917	46.539	6.8785	0.1681	0.025163
565	49	K9	0.030203	0.0019131	30.015	6.718	0.14933	0.076487	LB3	0.010404	0.00066885	24.773	4.2038	0.032747	0.0042528
565	609	K9	0.027656	0.0018395	21.75	6.5391	0.090232	0.0058624	LB3	0.0069648	0.00039723	14.172	1.4378	0.024358	0.0020857
565	609	K9	0.080153	0.0050732	20.329	5.1555	0.23947	0.023142	LB3	0.011148	0.00088012	19.059	2.8995	0.033044	0.0037467
585	0	K9	0.8729	0.070058	58.394	14.074	2.8607	0.39292	LB3	0.22106	0.009426	42.058	5.9869	0.57938	0.034066
585	2	K9	0.72558	0.048711	44.275	10.086	2.3285	0.27419	LB3	0.18531	0.0080465	42.893	6.4242	0.5086	0.032162
585	7	K9	0.60161	0.043866	45.613	10.759	2.0053	0.2459	LB3	0.06983	0.0039984	35.414	5.6901	0.21084	0.022295
585	14	K9	0.5434	0.042434	43.536	10.592	1.7982	0.22542	LB3	0.043259	0.0027491	27.196	4.9846	0.13052	0.015576
585	49	K9	0.29081	0.023148	42.224	11.27	0.94843	0.11557	LB3	0.011111	0.00069999	13.572	2.2773	0.03066	0.0039793
585	609	K9	0.23599	0.022533	27.417	8.239	0.5293	0.07563	LB3	0.0093894	0.00078181	17.78	2.7415	0.03465	0.0043797
585	609	K9	0.28248	0.017121	28.15	10.917	0.73592	0.049529	LB3	0.0049943	0.00013976	17.511	1.2611	0.014887	0.00070605
605	0	K9	0.84739	0.03893	42.242	7.4928	2.2759	0.17335	LB3	0.5542	0.017702	1.5305	0.071606	36.381	3.4148
605	2	K9	0.70431	0.039675	38.492	7.3476	1.9842	0.17487	LB3	0.44218	0.016459	1.2296	0.067727	27.552	2.3615
605	7	K9	0.55315	0.034872	39.258	7.575	1.7779	0.17575	LB3	0.16999	0.0079322	0.54039	0.03959	22.485	1.9327
605	14	K9	0.40685	0.028996	37.567	7.3092	1.4363	0.16601	LB3	0.12567	0.0060545	0.37697	0.030888	18.627	1.9599
605	49	K9	0.29011	0.023643	32.441	6.6783	1.0344	0.17785	LB3	0.047781	0.0023399	0.14362	0.013797	16.782	2.1368
605	609	K9	0.23818	0.016279	28.575	8.3052	0.75773	0.050469	LB3	0.02787	0.0015662	0.089033	0.0063206	18.218	2.2013
605	609	K9	0.23094	0.015878	40.155	12.936	0.66838	0.055704	LB3	0.026758	0.001651	16.732	2.1507	0.09009	0.0071531
625	0	K9	0.28325	0.012916	34.798	5.168	0.76374	0.052577	LB3	0.21941	0.0077243	34.946	3.4097	0.55767	0.026206
625	2	K9	0.28469	0.012178	29.606	4.4929	0.6997	0.049489	LB3	0.16259	0.0052791	33.067	3.3445	0.36631	0.017315
625	7	K9	0.27292	0.012471	29.656	4.4185	0.74393	0.050698	LB3	0.11577	0.003996	32.064	3.2818	0.28136	0.01477
625	14	K9	0.2719	0.01296	27.802	4.0951	0.73445	0.055047	LB3	0.015136	0.00066732	28.153	3.3116	0.040574	0.0023644
625	49	K9	0.14688	0.0067327	25.946	4.062	0.33777	0.030005	LB3	0.0086831	0.00044941	29.308	2.9646	0.024982	0.0021362
625	609	K9	0.038114	0.0031281	0.16585	0.016175	34.453	4.9753	LB3	0.0036709	0.00010988	29.062	5.1875	0.0087827	0.00056056
625	609	K9	0.035414	0.0024665	0.16086	0.020417	37.259	10.112	LB3	0.025928	0.0012568	16.114	1.6984	0.084003	0.0063149
655	0	K9	0.59685	0.043044	38.224	9.7902	1.6207	0.17125	LB3	0.39882	0.017464	38.313	7.9604	0.92316	0.04287
655	2	K9	0.58049	0.037678	25.265	5.4815	1.4741	0.136	LB3	0.22834	0.011764	34.939	4.6452	0.54046	0.028465
655	7	K9	0.47055	0.037552	23.724	4.4481	1.3476	0.14674	LB3	0.077707	0.0039539	35.421	3.7687	0.21566	0.012254
655	14	K9	0.37906	0.030453	17.844	3.4998	0.96323	0.10453	LB3	0.041124	0.0026205	22.204	2.3351	0.10446	0.0072209
655	49	K9	0.17797	0.016063	16.555	3.5824	0.51331	0.077451	LB3	0.0068893	0.00032802	15.38	1.8031	0.019441	0.0018047
655	609	K9	0.02692	0.0032185	47.659	12.397	0.14839	0.021923	LB3
655	609	K9	0.065096	0.0029259	24.509	3.9046	0.30925	0.023717	LB3	0.011628	0.0012281	18.319	4.8296	0.046985	0.010189
705	0	K9	0.42351	0.038687	44.832	10.011	1.4953	0.17037	LB3	0.49687	0.018795	29.992	3.381	1.3722	0.06132
705	2	K9	0.38633	0.03341	44.432	10.043	1.5159	0.18837	LB3	0.35505	0.013592	32.243	3.6132	1.0811	0.047828
705	7	K9	0.36361	0.030444	36.813	8.2404	1.3984	0.17324	LB3	0.25922	0.011125	31.184	3.5415	0.79945	0.041466
705	14	K9	0.4118	0.032942	41.364	9.5332	1.6473	0.19729	LB3	0.21694	0.010209	29.816	3.406	0.70052	0.040087
705	49	K9	0.33007	0.026597	39.496	9.2321	1.2427	0.17313	LB3	0.19466	0.0093703	28.722	3.174	0.6928	0.040352
705	609	K9	0.36442	0.02578	25.334	5.7794	1.1042	0.11032	LB3	0.15432	0.0075775	24.851	2.5871	0.56101	0.03083
705	609	K9	0.38345	0.012995	1.162	0.062087	36.658	5.3949	LB3	0.30798	0.014362	24.515	2.6121	0.97905	0.052162

## Sheet: Data Fig 6
after nb of extra stain	Average fluo/cell	Qdot
0	0.89116	705
0	0.76873	705
0	0.96268	705
0	0.82931	705
0	0.74894	705
0	0.8668	705
0	0.73822	705
0	0.70071	705
0	0.56653	705
0	0.71655	705
0	0.6847	705
0	0.87905	705
0	0.66117	705
0	0.60467	705
0	0.63663	705
0	0.63653	705
0	0.7593	705
0	1.1515	705
0	0.76938	705
0	0.82618	705
0	0.67156	705
0	0.58701	705
0	0.94241	705
0	0.6808	705
0	0.81408	705
0	0.64605	705
0	0.96883	705
0	0.65494	705
0	1.1081	705
0	0.58587	705
0	0.8514	705
0	0.75122	705
0	1.1679	705
1	0.64901	705
1	0.50629	705
1	0.54201	705
1	0.57586	705
1	0.98438	705
1	0.87376	705
1	0.72963	705
1	0.56476	705
1	0.65545	705
1	0.91659	705
1	0.71875	705
1	0.81128	705
1	0.78246	705
1	0.6589	705
1	0.53251	705
1	0.62596	705
1	0.54068	705
2	0.47005	705
2	0.54309	705
2	0.46191	705
2	0.66082	705
2	0.51624	705
2	0.7363	705
2	0.49262	705
2	0.5402	705
2	0.81137	705
2	0.53373	705
2	0.33145	705
2	0.42943	705
2	0.67837	705
2	0.4236	705
2	0.46998	705
2	0.41505	705
2	0.49161	705
2	0.4144	705
2	0.71066	705
2	0.33626	705
2	0.42548	705
2	0.9939	705
0	0.93391	605
0	1.0491	605
0	0.88133	605
0	1.0177	605
0	1.2186	605
0	0.64263	605
0	0.74309	605
0	1.1505	605
0	1.1716	605
0	0.74461	605
0	1.0825	605
0	0.62393	605
0	1.2963	605
0	1.0483	605
0	1.1969	605
0	1.0125	605
0	0.58268	605
0	1.0119	605
0	1.105	605
1	0.65096	605
1	0.83907	605
1	0.96107	605
1	0.6459	605
1	0.68678	605
1	0.51498	605
1	0.80293	605
1	0.96809	605
1	0.47142	605
1	0.5169	605
1	0.73453	605
1	0.59822	605
1	0.64543	605
1	0.60309	605
2	0.55729	605
2	0.29281	605
2	0.41436	605
2	0.30645	605
2	0.61157	605
2	0.49121	605
2	0.44432	605
2	0.31379	605
2	0.3318	605
2	0.3682	605
2	0.40602	605
2	0.30906	605
2	0.36704	605
2	0.46214	605
2	0.45284	605
2	0.23395	605
2	0.29353	605
2	0.27024	605
2	0.25773	605
2	0.44063	605
2	0.3666	605
2	0.37921	605
0	0.13751	565
0	0.17286	565
0	0.21344	565
0	0.21218	565
0	0.19611	565
0	0.27161	565
0	0.1575	565
0	0.18432	565
0	0.24883	565
0	0.15063	565
0	0.19732	565
0	0.25257	565
0	0.20063	565
0	0.21713	565
0	0.22588	565
0	0.16842	565
0	0.18439	565
0	0.18085	565
0	0.1344	565
0	0.13339	565
0	0.17656	565
0	0.20415	565
0	0.28075	565
0	0.21678	565
0	0.14348	565
0	0.25553	565
0	0.26361	565
0	0.10539	565
0	0.19432	565
0	0.15937	565
0	0.10553	565
0	0.15653	565
0	0.13614	565
0	0.11742	565
0	0.15044	565
0	0.10539	565
0	0.10663	565
0	0.13765	565
0	0.1403	565
0	0.12618	565
0	0.17557	565
0	0.13181	565
0	0.15105	565
1	0.16461	565
1	0.19564	565
1	0.14201	565
1	0.15862	565
1	0.14638	565
1	0.1741	565
1	0.15921	565
1	0.13564	565
1	0.12694	565
1	0.13349	565
1	0.21224	565
1	0.13492	565
1	0.16533	565
1	0.17264	565
1	0.22874	565
1	0.15542	565
1	0.12967	565
1	0.16265	565
1	0.22701	565
1	0.19061	565
1	0.10107	565
1	0.19048	565
1	0.20144	565
1	0.16022	565
1	0.20014	565
1	0.15899	565
1	0.16779	565
1	0.11545	565
1	0.19023	565
1	0.13889	565
1	0.14415	565
1	0.14579	565
1	0.12385	565
1	0.20018	565
1	0.14144	565
1	0.085417	565
1	0.094434	565
1	0.13424	565
1	0.094642	565
1	0.11186	565
1	0.091399	565
2	0.14157	565
2	0.1089	565
2	0.13137	565
2	0.15833	565
2	0.21482	565
2	0.17859	565
2	0.14142	565
2	0.12854	565
2	0.23652	565
2	0.13591	565
2	0.10716	565
2	0.19267	565
2	0.12933	565
2	0.093252	565
2	0.12905	565
2	0.13927	565
2	0.2245	565
2	0.12354	565
2	0.19492	565
2	0.13769	565
2	0.15043	565
2	0.10997	565
2	0.11197	565
2	0.093408	565
2	0.1464	565
2	0.15554	565
2	0.14075	565
2	0.10363	565
2	0.11609	565
2	0.096418	565
2	0.1172	565
2	0.15338	565
2	0.11099	565
2	0.15527	565
2	0.20139	565
2	0.13805	565
2	0.14181	565
2	0.11494	565
2	0.089864	565
2	0.11619	565
2	0.098309	565
2	0.10302	565
2	0.11021	565
2	0.10968	565
2	0.099502	565
2	0.13036	565

## Sheet: info for data Fig 7
	0	0	1	2	3	4	5	6
Tissues	K9+LB3	K9+LB3	K9+LB3	K9+LB3	K9+LB3	K9+LB3	K9+LB3	K9+LB3
	MHCII	MHCII	MHCII	MHCII	MHCII	MHCII	MHCII	MHCII
	Donkey	Donkey	Donkey	Donkey	Donkey	Donkey	Donkey	Donkey
	αMouse	αMouse	αMouse	αMouse	αMouse	αMouse	αMouse	αMouse
	655V	565	655V	565	655V	565	655V	565
Primary	1/200	1/200	1/200	1/200	1/200	1/200	1/200	1/200
Diluent	Bond	Bond	Bond	Bond	TBS	TBS	Bond	Bond
Secondary	1/200	1/100	1/200	1/100	1/200	1/100	1/200	1/100
Diluent	Bond	Bond	Bond	Bond	TBS	TBS	BRD	BRD
Mountant	Cytoseal	Qmount	Cytoseal	Qmount	Cytoseal	Qmount	Cytoseal	Qmount
slide code for Crude data Fig 7

## Sheet: Data Fig 7
Slide 00 t0					Slide 00 t1				Slide 00 t2				Slide 00 t3				slide 00 t4				Slide 00 t5				Slide 00 t6				slide 00 t7
ROI_Number	Avg_Signal_(scaled_counts/s)	Area_(um^2)			ROI_Number	Avg_Signal_(scaled_counts/s)	Area_(um^2)		ROI_Number	Avg_Signal_(scaled_counts/s)	Area_(um^2)		ROI_Number	Avg_Signal_(scaled_counts/s)	Area_(um^2)		ROI_Number	Avg_Signal_(scaled_counts/s)	Area_(um^2)		ROI_Number	Avg_Signal_(scaled_counts/s)	Area_(um^2)		ROI_Number	Avg_Signal_(scaled_counts/s)	Area_(um^2)		ROI_Number	Avg_Signal_(scaled_counts/s)	Area_(um^2)
1	0.308217	207.76			1	0.164978	207.76		1	0.171106	207.76		1	0.186126	207.76		1	0.189282	207.76		1	0.185198	207.76		1	0.165736	207.76		1	0.13156	207.76
2	0.269809	154.089			2	0.14713	154.089		2	0.145777	154.089		2	0.166746	154.089		2	0.164073	154.089		2	0.158161	154.089		2	0.139213	154.089		2	0.129468	154.089
3	0.420225	80.5676			3	0.217704	80.5676		3	0.220052	80.5676		3	0.258612	80.5676		3	0.257584	80.5676		3	0.259525	80.5676		3	0.207956	80.5676		3	0.192617	80.5676
4	0.377671	67.9464			4	0.136606	67.9464		4	0.139597	67.9464		4	0.155955	67.9464		4	0.156302	67.9464		4	0.155047	67.9464		4	0.131512	67.9464		4	0.116399	67.9464
5	0.196297	53.7934			5	0.0427707	53.7934		5	0.0417455	53.7934		5	0.120066	53.7934		5	0.120037	53.7934		5	0.0378908	53.7934		5	0.102584	53.7934		5	0.0944808	53.7934
6	0.202005	50.73			6	0.106313	50.73		6	0.0987249	50.73		6	0.112065	50.73		6	0.120754	50.73		6	0.116251	50.73		6	0.0978392	50.73		6	0.0803633	50.73
7	0.160199	43.2553			7	0.10277	43.2553		7	0.116956	43.2553		7	0.0959439	43.2553		7	0.094285	43.2553		7	0.0518636	43.2553		7	0.0844111	43.2553		7	0.0637209	43.2553
8	0.218867	41.5398			8	0.118693	41.5398		8	0.124831	41.5398		8	0.143568	41.5398		8	0.141239	41.5398		8	0.140652	41.5398		8	0.117378	41.5398		8	0.122429	41.5398
9	0.246015	40.3144			9	0.122221	40.3144		9	0.132131	40.3144		9	0.147966	40.3144		9	0.146282	40.3144		9	0.137515	40.3144		9	0.127478	40.3144		9	0.0996881	40.3144
10	0.255126	34.2489			10	0.123575	34.2489		10	0.120237	34.2489		10	0.140264	34.2489		10	0.13463	34.2489		10	0.131497	34.2489		10	0.123223	34.2489		10	0.0810079	34.2489
11	0.187463	28.2446			11	0.0798521	28.2446		11	0.0715636	28.2446		11	0.0932265	28.2446		11	0.0911686	28.2446		11	0.0986753	28.2446		11	0.0734422	28.2446		11	0.0692012	28.2446
12	0.16531	27.3869			12	0.0658666	27.3869		12	0.0672103	27.3869		12	0.0795029	27.3869		12	0.0789365	27.3869		12	0.0810868	27.3869		12	0.0647739	27.3869		12	0.0561753	27.3869
13	0.213641	26.3453			13	0.0998052	26.3453		13	0.087299	26.3453		13	0.124958	26.3453		13	0.122802	26.3453		13	0.128619	26.3453		13	0.0911862	26.3453		13	0.0959248	26.3453
14	0.223066	21.934			14	0.0775684	21.934		14	0.112683	21.934		14	0.117403	21.934		14	0.127957	21.934		14	0.127169	21.934		14	0.112006	21.934		14	0.084767	21.934
15	0.167193	19.422			15	0.0857777	19.422		15	0.0880835	19.422		15	0.095284	19.422		15	0.0909523	19.422		15	0.0862058	19.422		15	0.0748065	19.422		15	0.064395	19.422
16	0.18269	18.4417			16	0.0830357	18.4417		16	0.0851626	18.4417		16	0.105022	18.4417		16	0.111689	18.4417		16	0.0981211	18.4417		16	0.07732	18.4417		16	0.0774097	18.4417
17	0.163157	18.3192			17	0.0850678	18.3192		17	0.0804734	18.3192		17	0.119775	18.3192		17	0.118921	18.3192		17	0.109379	18.3192		17	0.0895692	18.3192		17	0.0833663	18.3192
18	0.171474	17.2163			18	0.0732983	17.2163		18	0.0680552	17.2163		18	0.0870148	17.2163		18	0.0933264	17.2163		18	0.0889015	17.2163		18	0.073609	17.2163		18	0.0691679	17.2163
19	0.219802	16.5424			19	0.0921005	16.5424		19	0.108735	16.5424		19	0.133108	16.5424		19	0.131052	16.5424		19	0.129597	16.5424		19	0.100176	16.5424		19	0.091983	16.5424
20	0.161271	15.1332			20	0.0559894	15.1332		20	0.0730493	15.1332		20	0.0815833	15.1332		20	0.0841314	15.1332		20	0.0842626	15.1332		20	0.0589614	15.1332		20	0.0658226	15.1332
21	0.164539	13.1727			21	0.0703776	13.1727		21	0.0679558	13.1727		21	0.0733825	13.1727		21	0.0637271	13.1727		21	0.0857153	13.1727		21	0.0557359	13.1727		21	0.0478476	13.1727
	0.222573					0.102452				0.105782				0.125599				0.125673				0.118635				0.103282				0.0913235
Slide 1 t0					slide 1 t1				slide 1 t2				slide 1 t3
ROI_Number	Avg_Signal_(scaled_counts/s)	Area_(um^2)			ROI_Number	Avg_Signal_(scaled_counts/s)	Area_(um^2)		ROI_Number	Avg_Signal_(scaled_counts/s)	Area_(um^2)		ROI_Number	Avg_Signal_(scaled_counts/s)	Area_(um^2)
1	0.281499	127.131			1	0.180042	127.131		1	0.0314047	127.131		1	0.00527974	127.131
2	0.276709	59.9815			2	0.174449	59.9815		2	0.0590483	59.9815		2	0.00950425	59.9815
3	0.223132	59.4301			3	0.149521	59.4301		3	0.0133848	59.4301		3	0.0037704	59.4301
4	0.24303	57.1632			4	0.142422	57.1632		4	0.0432366	57.1632		4	0.0047629	57.1632
5	0.212363	45.5222			5	0.139304	45.5222		5	0.0256413	45.5222		5	0.00423402	45.5222
6	0.195218	45.2159			6	0.112852	45.2159		6	0.0168329	45.2159		6	0.0048125	45.2159
7	0.213415	43.3778			7	0.141924	43.3778		7	0.0291355	43.3778		7	0.00391175	43.3778
8	0.335155	42.7652			8	0.209302	42.7652		8	0.0477464	42.7652		8	0.0068547	42.7652
9	0.203338	39.7017			9	0.0588893	39.7017		9	0.00532214	39.7017		9	0.00338576	39.7017
10	0.202154	39.1503			10	0.113341	39.1503		10	0.0178073	39.1503		10	0.00415293	39.1503
11	0.417647	37.251			11	0.263012	37.251		11	0.0604056	37.251		11	0.00750854	37.251
12	0.285426	36.4545			12	0.173272	36.4545		12	0.0307719	36.4545		12	0.00391909	36.4545
13	0.266919	36.3933			13	0.161987	36.3933		13	0.0388515	36.3933		13	0.00387634	36.3933
14	0.267329	28.4897			14	0.173581	28.4897		14	0.0475484	28.4897		14	0.00411102	28.4897
15	0.21263	21.6889			15	0.126803	21.6889		15	0.0247966	21.6889		15	0.00604365	21.6889
16	0.197777	19.422			16	0.111967	19.422		16	0.0240646	19.422		16	0.00464952	19.422
17	0.238284	18.9931			17	0.12897	18.9931		17	0.0155151	18.9931		17	0.00382325	18.9931
18	0.224151	18.6868			18	0.117449	18.6868		18	0.0196048	18.6868		18	0.00428837	18.6868
19	0.329243	15.991			19	0.19677	15.991		19	0.0427132	15.991		19	0.00432794	15.991
20	0.265156	14.8882			20	0.137223	14.8882		20	0.00538815	14.8882		20	0.00336536	14.8882
21	0.246145	13.9079			21	0.145809	13.9079		21	0.0204243	13.9079		21	0.00373345	13.9079
22	0.199623	13.479			22	0.116796	13.479		22	0.0309828	13.479		22	0.00743831	13.479
23	0.17119	13.2339			23	0.0750576	13.2339		23	0.0206074	13.2339		23	0.00376919	13.2339
24	0.192124	12.9888			24	0.112131	12.9888		24	0.0244206	12.9888		24	0.00418497	12.9888
25	0.220647	12.805			25	0.125498	12.805		25	0.0104025	12.805		25	0.00379262	12.805
26	0.190062	9.68037			26	0.0950877	9.68037		26	0.0211183	9.68037		26	0.00371849	9.68037
	0.242706					0.141672				0.0279683				0.00473919			slide 1 t4 other area				slide 1 t5 other area				slide 1 t6 other area				slide 1 t7 other area
slide 3 t0					Slide 3 t1				Slide 3 t2				Slide 3 t3				slide 3 t4
ROI_Number	Avg_Signal_(scaled_counts/s)	Area_(um^2)			ROI_Number	Avg_Signal_(scaled_counts/s)	Area_(um^2)		ROI_Number	Avg_Signal_(scaled_counts/s)	Area_(um^2)		ROI_Number	Avg_Signal_(scaled_counts/s)	Area_(um^2)		ROI_Number	Avg_Signal_(scaled_counts/s)	Area_(um^2)
1	0.197715	82.4669			1	0.129377	82.4669		1	0.0533466	82.4669		1	0.0293369	82.4669		1	0.0181181	82.4669
2	0.263395	67.3949			2	0.210134	67.3949		2	0.0598339	67.3949		2	0.03211	67.3949		2	0.0219105	67.3949
3	0.188532	54.8963			3	0.163573	54.8963		3	0.0683798	54.8963		3	0.0309174	54.8963		3	0.0215337	54.8963
4	0.18344	39.763			4	0.161647	39.763		4	0.0647287	39.763		4	0.0344476	39.763		4	0.0241624	39.763
5	0.178993	37.0059			5	0.152111	37.0059		5	0.0440693	37.0059		5	0.0300813	37.0059		5	0.0194232	37.0059
6	0.179255	36.9447			6	0.1523	36.9447		6	0.0567515	36.9447		6	0.0271192	36.9447		6	0.0170349	36.9447
7	0.227115	31.0017			7	0.189075	31.0017		7	0.0545207	31.0017		7	0.0288738	31.0017		7	0.0169885	31.0017
8	0.174443	29.8376			8	0.137703	29.8376		8	0.0462008	29.8376		8	0.0250876	29.8376		8	0.0164435	29.8376
9	0.192179	27.0805			9	0.172541	27.0805		9	0.0540006	27.0805		9	0.0308084	27.0805		9	0.0213641	27.0805
10	0.199937	25.7326			10	0.167232	25.7326		10	0.0100569	25.7326		10	0.0288062	25.7326		10	0.016975	25.7326
11	0.187135	24.6911			11	0.168606	24.6911		11	0.0580446	24.6911		11	0.0316784	24.6911		11	0.0193921	24.6911
12	0.217472	17.2163			12	0.167617	17.2163		12	0.0312732	17.2163		12	0.0317085	17.2163		12	0.0199215	17.2163
13	0.202464	16.8487			13	0.11554	16.8487		13	0.0336619	16.8487		13	0.0302774	16.8487		13	0.0196414	16.8487
14	0.205116	14.8269			14	0.163728	14.8269		14	0.0347248	14.8269		14	0.0211287	14.8269		14	0.0154202	14.8269
15	0.181442	13.8466			15	0.125955	13.8466		15	0.0416451	13.8466		15	0.0217638	13.8466		15	0.00607982	13.8466
16	0.205397	13.2952			16	0.166746	13.2952		16	0.0519335	13.2952		16	0.0291277	13.2952		16	0.0176382	13.2952
17	0.176488	13.1114			17	0.101596	13.1114		17	0.0423073	13.1114		17	0.0221895	13.1114		17	0.0131157	13.1114
18	0.215119	12.9888			18	0.173941	12.9888		18	0.0106074	12.9888		18	0.0231151	12.9888		18	0.0160647	12.9888
19	0.192926	12.7438			19	0.154039	12.7438		19	0.0415303	12.7438		19	0.0148466	12.7438		19	0.0158608	12.7438
20	0.167299	12.3149			20	0.135759	12.3149		20	0.0408413	12.3149		20	0.0234476	12.3149		20	0.0153354	12.3149
	0.196793					0.155461				0.0449229				0.0273436				0.0176212
Slide 5 t0					slide 5 t1				slide 5 t2				slide 5 t3				slide 5 t4				slide 5 t5				slide 5 t6				slide 5 t7
ROI_Number	Avg_Signal_(scaled_counts/s)	Area_(um^2)			ROI_Number	Avg_Signal_(scaled_counts/s)	Area_(um^2)		ROI_Number	Avg_Signal_(scaled_counts/s)	Area_(um^2)		ROI_Number	Avg_Signal_(scaled_counts/s)	Area_(um^2)		ROI_Number	Avg_Signal_(scaled_counts/s)	Area_(um^2)		ROI_Number	Avg_Signal_(scaled_counts/s)	Area_(um^2)		ROI_Number	Avg_Signal_(scaled_counts/s)	Area_(um^2)		ROI_Number	Avg_Signal_(scaled_counts/s)	Area_(um^2)
1	0.18469	222.281			1	0.174962	222.281		1	0.144081	222.281		1	0.145871	222.281		1	0.149465	222.281		1	0.140521	222.281		1	0.121781	222.281		1	0.0661249	222.281
2	0.296871	153.844			2	0.256419	153.844		2	0.222695	153.844		2	0.213222	153.844		2	0.227135	153.844		2	0.215256	153.844		2	0.170509	153.844		2	0.192731	153.844
3	0.330008	101.583			3	0.274684	101.583		3	0.245263	101.583		3	0.25502	101.583		3	0.251465	101.583		3	0.241341	101.583		3	0.215887	101.583		3	0.223344	101.583
4	0.340877	93.4339			4	0.315072	93.4339		4	0.267053	93.4339		4	0.299058	93.4339		4	0.27583	93.4339		4	0.268216	93.4339		4	0.24556	93.4339		4	0.248423	93.4339
5	0.253867	77.1979			5	0.220188	77.1979		5	0.19036	77.1979		5	0.184312	77.1979		5	0.193859	77.1979		5	0.184009	77.1979		5	0.148056	77.1979		5	0.154569	77.1979
6	0.328247	69.0492			6	0.16341	69.0492		6	0.252953	69.0492		6	0.231617	69.0492		6	0.267478	69.0492		6	0.245011	69.0492		6	0.204415	69.0492		6	0.209579	69.0492
7	0.15731	58.5723			7	0.137988	58.5723		7	0.117077	58.5723		7	0.112719	58.5723		7	0.116989	58.5723		7	0.108578	58.5723		7	0.0832135	58.5723		7	0.0907611	58.5723
8	0.256849	53.242			8	0.219471	53.242		8	0.207493	53.242		8	0.147402	53.242		8	0.170173	53.242		8	0.181477	53.242		8	0.123614	53.242		8	0.114844	53.242
9	0.222198	49.5659			9	0.198802	49.5659		9	0.17153	49.5659		9	0.112426	49.5659		9	0.171768	49.5659		9	0.157666	49.5659		9	0.107133	49.5659		9	0.11665	49.5659
10	0.162066	46.6863			10	0.136554	46.6863		10	0.12385	46.6863		10	0.107455	46.6863		10	0.104669	46.6863		10	0.103935	46.6863		10	0.0790568	46.6863		10	0.0847339	46.6863
11	0.172847	44.4194			11	0.152179	44.4194		11	0.128716	44.4194		11	0.131112	44.4194		11	0.113533	44.4194		11	0.110837	44.4194		11	0.0922889	44.4194		11	0.0999673	44.4194
12	0.208621	38.2313			12	0.180872	38.2313		12	0.136914	38.2313		12	0.111283	38.2313		12	0.159887	38.2313		12	0.138741	38.2313		12	0.109515	38.2313		12	0.108046	38.2313
13	0.184597	33.1461			13	0.143745	33.1461		13	0.120229	33.1461		13	0.102653	33.1461		13	0.0421129	33.1461		13	0.0892346	33.1461		13	0.0831082	33.1461		13	0.0929219	33.1461
14	0.171336	32.6559			14	0.146371	32.6559		14	0.119747	32.6559		14	0.101984	32.6559		14	0.0929025	32.6559		14	0.101139	32.6559		14	0.0705935	32.6559		14	0.0768642	32.6559
15	0.270059	22.3629			15	0.225357	22.3629		15	0.229816	22.3629		15	0.170904	22.3629		15	0.227154	22.3629		15	0.206722	22.3629		15	0.135904	22.3629		15	0.148681	22.3629
16	0.156729	21.8727			16	0.100918	21.8727		16	0.0910872	21.8727		16	0.0910595	21.8727		16	0.114256	21.8727		16	0.102213	21.8727		16	0.0786521	21.8727		16	0.101826	21.8727
17	0.144578	18.1966			17	0.124803	18.1966		17	0.107212	18.1966		17	0.0807169	18.1966		17	0.104553	18.1966		17	0.0957108	18.1966		17	0.0729674	18.1966		17	0.0925727	18.1966
18	0.177455	18.0741			18	0.158291	18.0741		18	0.121714	18.0741		18	0.0930123	18.0741		18	0.129115	18.0741		18	0.127297	18.0741		18	0.0939737	18.0741		18	0.0809167	18.0741
19	0.202941	16.5424			19	0.184244	16.5424		19	0.0978719	16.5424		19	0.0982419	16.5424		19	0.170271	16.5424		19	0.126883	16.5424		19	0.0933758	16.5424		19	0.105384	16.5424
20	0.145992	16.4811			20	0.114656	16.4811		20	0.0892502	16.4811		20	0.100027	16.4811		20	0.0989128	16.4811		20	0.0885557	16.4811		20	0.0582311	16.4811		20	0.0673634	16.4811
21	0.225648	16.4199			21	0.195543	16.4199		21	0.175578	16.4199		21	0.123163	16.4199		21	0.140697	16.4199		21	0.157958	16.4199		21	0.119702	16.4199		21	0.0955116	16.4199
22	0.153043	16.0523			22	0.132714	16.0523		22	0.108861	16.0523		22	0.0721618	16.0523		22	0.102942	16.0523		22	0.0833097	16.0523		22	0.0550084	16.0523		22	0.056273	16.0523
23	0.147089	15.6846			23	0.126969	15.6846		23	0.0957062	15.6846		23	0.100969	15.6846		23	0.0957876	15.6846		23	0.0915716	15.6846		23	0.0929277	15.6846		23	0.0992843	15.6846
24	0.161087	14.7656			24	0.133494	14.7656		24	0.115717	14.7656		24	0.0668712	14.7656		24	0.130556	14.7656		24	0.107381	14.7656		24	0.063065	14.7656		24	0.0823675	14.7656
	0.210625					0.175738				0.153366				0.135553				0.152146				0.144732				0.113272				0.117072
Slide 0 t0				slide 0 t1				slide 0 t2				slide 0 t3				slide 0 t4				slide 0 t5				Slide 0 t6				slide 0 t7
ROI_Number	Avg_Signal_(scaled_counts/s)	Area_(um^2)		ROI_Number	Avg_Signal_(scaled_counts/s)	Area_(um^2)		ROI_Number	Avg_Signal_(scaled_counts/s)	Area_(um^2)		ROI_Number	Avg_Signal_(scaled_counts/s)	Area_(um^2)		ROI_Number	Avg_Signal_(scaled_counts/s)	Area_(um^2)		ROI_Number	Avg_Signal_(scaled_counts/s)	Area_(um^2)		ROI_Number	Avg_Signal_(scaled_counts/s)	Area_(um^2)		ROI_Number	Avg_Signal_(scaled_counts/s)	Area_(um^2)
1	0.0558798	73.1542		1	0.0496078	73.1542		1	0.0534063	73.1542		1	0.0554946	73.1542		1	0.0570478	73.1542		1	0.0529667	73.1542		1	0.0486761	73.1542		1	0.0606149	73.1542
2	0.0532164	67.1499		2	0.0504369	67.1499		2	0.0511619	67.1499		2	0.052897	67.1499		2	0.0554176	67.1499		2	0.054168	67.1499		2	0.0423227	67.1499		2	0.0615275	67.1499
3	0.0322338	66.9661		3	0.0306407	66.9661		3	0.0347147	66.9661		3	0.0356773	66.9661		3	0.0378236	66.9661		3	0.0355072	66.9661		3	0.0297704	66.9661		3	0.0398588	66.9661
4	0.0349948	61.5132		4	0.0300796	61.5132		4	0.0307576	61.5132		4	0.0313558	61.5132		4	0.0338919	61.5132		4	0.0330406	61.5132		4	0.0270163	61.5132		4	0.0350721	61.5132
5	0.0292297	55.5089		5	0.0236501	55.5089		5	0.0233921	55.5089		5	0.02531	55.5089		5	0.0255536	55.5089		5	0.0251959	55.5089		5	0.0204406	55.5089		5	0.0274926	55.5089
6	0.0378735	46.8701		6	0.0330533	46.8701		6	0.00433921	46.8701		6	0.0217802	46.8701		6	0.0352169	46.8701		6	0.0203959	46.8701		6	0.0289267	46.8701		6	0.0372764	46.8701
7	0.0336033	45.461		7	0.0315391	45.461		7	0.0318232	45.461		7	0.0345311	45.461		7	0.0354035	45.461		7	0.0359048	45.461		7	0.0290077	45.461		7	0.0378191	45.461
8	0.0351183	42.3363		8	0.0295563	42.3363		8	0.0295146	42.3363		8	0.0298307	42.3363		8	0.0323152	42.3363		8	0.0326881	42.3363		8	0.0257566	42.3363		8	0.0355081	42.3363
9	0.0393387	37.6799		9	0.0392187	37.6799		9	0.0371513	37.6799		9	0.0365216	37.6799		9	0.0434981	37.6799		9	0.0449315	37.6799		9	0.0350613	37.6799		9	0.0471105	37.6799
10	0.0468699	36.5158		10	0.0462478	36.5158		10	0.0472815	36.5158		10	0.0466676	36.5158		10	0.0514955	36.5158		10	0.0499543	36.5158		10	0.0406853	36.5158		10	0.0550474	36.5158
11	0.0304198	36.3933		11	0.0251172	36.3933		11	0.0269361	36.3933		11	0.0282734	36.3933		11	0.0278784	36.3933		11	0.0297513	36.3933		11	0.0224295	36.3933		11	0.0301163	36.3933
12	0.0382039	32.5334		12	0.0321562	32.5334		12	0.0363158	32.5334		12	0.0348834	32.5334		12	0.0393416	32.5334		12	0.0374696	32.5334		12	0.0318573	32.5334		12	0.042561	32.5334
13	0.0341943	32.1045		13	0.0282862	32.1045		13	0.0317746	32.1045		13	0.0333645	32.1045		13	0.0346327	32.1045		13	0.0229427	32.1045		13	0.027284	32.1045		13	0.0376913	32.1045
14	0.0592347	32.0432		14	0.0522645	32.0432		14	0.0511699	32.0432		14	0.0460873	32.0432		14	0.0545791	32.0432		14	0.0520712	32.0432		14	0.047464	32.0432		14	0.0569132	32.0432
15	0.0376055	31.1855		15	0.0209248	31.1855		15	0.0216036	31.1855		15	0.0265484	31.1855		15	0.0277366	31.1855		15	0.0230672	31.1855		15	0.0227006	31.1855		15	0.0308677	31.1855
16	0.0377668	27.7545		16	0.0253643	27.7545		16	0.0211623	27.7545		16	0.0262915	27.7545		16	0.0244326	27.7545		16	0.0266158	27.7545		16	0.0201543	27.7545		16	0.0316419	27.7545
17	0.0351808	26.7129		17	0.0234249	26.7129		17	0.0362372	26.7129		17	0.0333114	26.7129		17	0.0373363	26.7129		17	0.0391726	26.7129		17	0.0310352	26.7129		17	0.0387183	26.7129
18	0.0344386	23.0981		18	0.0376233	23.0981		18	0.0235505	23.0981		18	0.042351	23.0981		18	0.0432967	23.0981		18	0.0449933	23.0981		18	0.0336761	23.0981		18	0.046609	23.0981
19	0.0376692	17.8903		19	0.0349081	17.8903		19	0.0377703	17.8903		19	0.0390726	17.8903		19	0.0380117	17.8903		19	0.0388176	17.8903		19	0.0308384	17.8903		19	0.0291107	17.8903
20	0.0407756	17.7678		20	0.0409574	17.7678		20	0.0435689	17.7678		20	0.0364057	17.7678		20	0.0456935	17.7678		20	0.0432629	17.7678		20	0.0350446	17.7678		20	0.0483059	17.7678
21	0.0387228	12.56		21	0.0343903	12.56		21	0.0400525	12.56		21	0.0396173	12.56		21	0.0398458	12.56		21	0.0384268	12.56		21	0.0320907	12.56		21	0.0381093	12.56
22	0.0425993	11.3346		22	0.0265632	11.3346		22	0.0296134	11.3346		22	0.0187336	11.3346		22	0.00946989	11.3346		22	0.0270789	11.3346		22	0.0123663	11.3346		22	0.0139428	11.3346
23	0.0258457	2.81833		23	0.00565543	2.81833		23	0.000102317	2.81833		23	0.000134418	2.81833		23	0.00742337	2.81833		23	0.00699775	2.81833		23	0.0104839	2.81833		23	0.00673481	2.81833
	0.0387398				0.0326811				0.0323217				0.0337018				0.0364062				0.0354531				0.0297865				0.0386369
slide 2 t0				slide 2 t1				slide 2 t2				slide 2 t3				slide 2 t4				slide 2 t5				slide 2 t6				slide 2 t7
ROI_Number	Avg_Signal_(scaled_counts/s)	Area_(um^2)		ROI_Number	Avg_Signal_(scaled_counts/s)	Area_(um^2)		ROI_Number	Avg_Signal_(scaled_counts/s)	Area_(um^2)		ROI_Number	Avg_Signal_(scaled_counts/s)	Area_(um^2)		ROI_Number	Avg_Signal_(scaled_counts/s)	Area_(um^2)		ROI_Number	Avg_Signal_(scaled_counts/s)	Area_(um^2)		ROI_Number	Avg_Signal_(scaled_counts/s)	Area_(um^2)		ROI_Number	Avg_Signal_(scaled_counts/s)	Area_(um^2)
1	0.0405939	77.1979		1	0.00377432	77.1979		1	0.0379335	77.1979		1	0.0334786	77.1979		1	0.0239674	77.1979		1	0.0060596	77.1979		1	0.00388856	77.1979		1	0.00490384	77.1979
2	0.0299915	66.4759		2	0.0275061	66.4759		2	0.0241641	66.4759		2	0.0187706	66.4759		2	0.0150833	66.4759		2	0.00486369	66.4759		2	0.00356768	66.4759		2	0.00403573	66.4759
3	0.0298309	63.0449		3	0.0301207	63.0449		3	0.0256948	63.0449		3	0.0215502	63.0449		3	0.015182	63.0449		3	0.00330383	63.0449		3	0.0025973	63.0449		3	0.00285105	63.0449
4	0.0308438	51.8328		4	0.028327	51.8328		4	0.0214197	51.8328		4	0.0220716	51.8328		4	0.0172802	51.8328		4	0.00319274	51.8328		4	0.00295015	51.8328		4	0.00344947	51.8328
5	0.0324381	44.9708		5	0.0314753	44.9708		5	0.0250763	44.9708		5	0.0223036	44.9708		5	0.0165184	44.9708		5	0.00430185	44.9708		5	0.00345223	44.9708		5	0.00356379	44.9708
6	0.0331318	37.4348		6	0.0357335	37.4348		6	0.0273773	37.4348		6	0.0166614	37.4348		6	0.0180418	37.4348		6	0.00467812	37.4348		6	0.00292053	37.4348		6	0.00401299	37.4348
7	0.0402389	37.3736		7	0.0399796	37.3736		7	0.0348942	37.3736		7	0.0326322	37.3736		7	0.0252831	37.3736		7	0.00640866	37.3736		7	0.00457103	37.3736		7	0.00543363	37.3736
8	0.0286232	37.3736		8	0.0173697	37.3736		8	0.0235284	37.3736		8	0.0207366	37.3736		8	0.0164456	37.3736		8	0.00414443	37.3736		8	0.0032353	37.3736		8	0.00403834	37.3736
9	0.0339593	36.6383		9	0.0303861	36.6383		9	0.0261458	36.6383		9	0.0254883	36.6383		9	0.0184202	36.6383		9	0.00492271	36.6383		9	0.00304238	36.6383		9	0.00383229	36.6383
10	0.0358685	36.0869		10	0.0377213	36.0869		10	0.0305622	36.0869		10	0.028149	36.0869		10	0.0202648	36.0869		10	0.0062983	36.0869		10	0.00469878	36.0869		10	0.00543471	36.0869
11	0.0416166	32.8397		11	0.0388945	32.8397		11	0.0360184	32.8397		11	0.0292149	32.8397		11	0.0240426	32.8397		11	0.00506382	32.8397		11	0.00395307	32.8397		11	0.0043142	32.8397
12	0.0314414	31.9207		12	0.0314339	31.9207		12	0.0269244	31.9207		12	0.0167843	31.9207		12	0.0143163	31.9207		12	0.00290328	31.9207		12	0.00261963	31.9207		12	0.00263563	31.9207
13	0.0431115	29.5925		13	0.0418133	29.5925		13	0.0390807	29.5925		13	0.0350182	29.5925		13	0.0190446	29.5925		13	0.00696684	29.5925		13	0.00397066	29.5925		13	0.00467373	29.5925
14	0.0336328	25.9777		14	0.0344439	25.9777		14	0.0291533	25.9777		14	0.0265022	25.9777		14	0.0211055	25.9777		14	0.0063643	25.9777		14	0.00385513	25.9777		14	0.0044983	25.9777
15	0.0444287	25.2425		15	0.0428453	25.2425		15	0.0394284	25.2425		15	0.0292054	25.2425		15	0.019493	25.2425		15	0.00359957	25.2425		15	0.00335325	25.2425		15	0.00337505	25.2425
16	0.0461528	24.9361		16	0.0487465	24.9361		16	0.0368237	24.9361		16	0.0361694	24.9361		16	0.0263354	24.9361		16	0.00969373	24.9361		16	0.0068104	24.9361		16	0.00763991	24.9361
17	0.0313608	24.6298		17	0.0283925	24.6298		17	0.0261414	24.6298		17	0.0234677	24.6298		17	0.0188792	24.6298		17	0.00502076	24.6298		17	0.0031284	24.6298		17	0.00370334	24.6298
18	0.0408254	23.4044		18	0.0432733	23.4044		18	0.0358072	23.4044		18	0.0299122	23.4044		18	0.0197747	23.4044		18	0.00476068	23.4044		18	0.00321416	23.4044		18	0.00394243	23.4044
19	0.0388058	23.4044		19	0.0343557	23.4044		19	0.033167	23.4044		19	0.0301678	23.4044		19	0.0219121	23.4044		19	0.00532098	23.4044		19	0.00463212	23.4044		19	0.00495569	23.4044
20	0.0352006	15.3783		20	0.0328981	15.3783		20	0.0341629	15.3783		20	0.0279928	15.3783		20	0.0108795	15.3783		20	0.00575808	15.3783		20	0.00104099	15.3783		20	0.00552639	15.3783
	0.0361048				0.0329745				0.0306752				0.0263138				0.0191135				0.0051813				0.00357509				0.00434103
slide 4 t0				slide 4t1				slide 4 t2				slide 4 t3				slide 4 t4				slide 4 t5				slide 4 t6				slide 4 t7
ROI_Number	Avg_Signal_(scaled_counts/s)	Area_(um^2)		ROI_Number	Avg_Signal_(scaled_counts/s)	Area_(um^2)		ROI_Number	Avg_Signal_(scaled_counts/s)	Area_(um^2)		ROI_Number	Avg_Signal_(scaled_counts/s)	Area_(um^2)		ROI_Number	Avg_Signal_(scaled_counts/s)	Area_(um^2)		ROI_Number	Avg_Signal_(scaled_counts/s)	Area_(um^2)		ROI_Number	Avg_Signal_(scaled_counts/s)	Area_(um^2)		ROI_Number	Avg_Signal_(scaled_counts/s)	Area_(um^2)
1	0.0511879	102.869		1	0.0407687	102.869		1	0.0237704	102.869		1	0.0178427	102.869		1	0.0170811	102.869		1	0.00963056	102.869		1	0.0097957	102.869		1	0.0136381	102.869
2	0.0601058	41.4173		2	0.0312855	41.4173		2	0.0315334	41.4173		2	0.0312424	41.4173		2	0.0093412	41.4173		2	0.0222048	41.4173		2	0.0193097	41.4173		2	0.0240499	41.4173
3	0.046846	30.0827		3	0.0281763	30.0827		3	0.0236029	30.0827		3	0.0225036	30.0827		3	0.020321	30.0827		3	0.017365	30.0827		3	0.00452741	30.0827		3	0.00607934	30.0827
4	0.048219	22.7918		4	0.0408017	22.7918		4	0.0257657	22.7918		4	0.0215952	22.7918		4	0.0215819	22.7918		4	0.0122085	22.7918		4	0.0110553	22.7918		4	0.0160469	22.7918
5	0.0454853	22.4241		5	0.0379016	22.4241		5	0.0235283	22.4241		5	0.019194	22.4241		5	0.0193495	22.4241		5	0.0102698	22.4241		5	0.00885311	22.4241		5	0.013504	22.4241
6	0.0825829	14.7043		6	0.0574331	14.7043		6	0.0425421	14.7043		6	0.0428365	14.7043		6	0.0404322	14.7043		6	0.0354453	14.7043		6	0.0261427	14.7043		6	0.0336307	14.7043
	0.0557378				0.0393945				0.0284571				0.0258691				0.0213511				0.017854				0.0132807				0.0178248
slide 6 t0				slide 6 t1				slide 6 t2				slide 6 t3				slide 6 t4				slide 6 t5				slide 6 t6				slide 6 t7
ROI_Number	Avg_Signal_(scaled_counts/s)	Area_(um^2)		ROI_Number	Avg_Signal_(scaled_counts/s)	Area_(um^2)		ROI_Number	Avg_Signal_(scaled_counts/s)	Area_(um^2)		ROI_Number	Avg_Signal_(scaled_counts/s)	Area_(um^2)		ROI_Number	Avg_Signal_(scaled_counts/s)	Area_(um^2)		ROI_Number	Avg_Signal_(scaled_counts/s)	Area_(um^2)		ROI_Number	Avg_Signal_(scaled_counts/s)	Area_(um^2)		ROI_Number	Avg_Signal_(scaled_counts/s)	Area_(um^2)
1	0.0429693	281.159		1	0.0396208	281.159		1	0.0413162	281.159		1	0.0433021	281.159		1	0.0210315	281.159		1	0.0195304	281.159		1	0.0117899	281.159		1	0.0138348	281.159
2	0.042919	163.525		2	0.0403792	163.525		2	0.0461948	163.525		2	0.0462221	163.525		2	0.00414753	163.525		2	0.00404497	163.525		2	0.00326159	163.525		2	0.00314405	163.525
3	0.0362943	125.845		3	0.0344616	125.845		3	0.0377764	125.845		3	0.0371024	125.845		3	0.0215555	125.845		3	0.0190018	125.845		3	0.000288566	125.845		3	0.016069	125.845
4	0.0301499	119.044		4	0.0266021	119.044		4	0.0275002	119.044		4	0.0288235	119.044		4	0.0207043	119.044		4	0.0173344	119.044		4	0.00339641	119.044		4	0.0142571	119.044
5	0.0541319	113.959		5	0.0476056	113.959		5	0.05769	113.959		5	0.056386	113.959		5	0.0124547	113.959		5	0.010505	113.959		5	0.0076001	113.959		5	0.00867095	113.959
6	0.0409982	93.0663		6	0.0379837	93.0663		6	0.0365016	93.0663		6	0.0416676	93.0663		6	0.0338933	93.0663		6	0.0290439	93.0663		6	0.0208246	93.0663		6	0.0247164	93.0663
7	0.0374018	81.119		7	0.0336678	81.119		7	0.0369116	81.119		7	0.0358502	81.119		7	0.034735	81.119		7	0.0300744	81.119		7	0.0175259	81.119		7	0.0197678	81.119
8	0.0288213	74.4408		8	0.0242896	74.4408		8	0.0275853	74.4408		8	0.0271352	74.4408		8	0.0238531	74.4408		8	0.0197558	74.4408		8	0.0134784	74.4408		8	0.0134796	74.4408
9	0.0478355	58.3885		9	0.0427888	58.3885		9	0.0505799	58.3885		9	0.048743	58.3885		9	0.0428146	58.3885		9	0.0388706	58.3885		9	0.0291393	58.3885		9	0.0229033	58.3885
10	0.034213	57.7758		10	0.0303344	57.7758		10	0.0337864	57.7758		10	0.0300801	57.7758		10	0.026485	57.7758		10	0.0224067	57.7758		10	0.0155513	57.7758		10	0.0162555	57.7758
11	0.030298	52.0779		11	0.0262382	52.0779		11	0.0318888	52.0779		11	0.0300071	52.0779		11	0.0303139	52.0779		11	0.0231462	52.0779		11	0.0153277	52.0779		11	0.0186252	52.0779
12	0.0532319	42.2137		12	0.0436	42.2137		12	0.0520128	42.2137		12	0.0528633	42.2137		12	0.0230682	42.2137		12	0.0239166	42.2137		12	0.0178407	42.2137		12	0.0215967	42.2137
13	0.0340797	39.5792		13	0.0284122	39.5792		13	0.0363295	39.5792		13	0.0319705	39.5792		13	0.0204736	39.5792		13	0.018479	39.5792		13	0.0129178	39.5792		13	0.0125805	39.5792
14	0.0316479	37.8024		14	0.0979738	37.8024		14	0.0253068	37.8024		14	0.0282969	37.8024		14	0.0121849	37.8024		14	0.00914804	37.8024		14	0.000191217	37.8024		14	0.00881195	37.8024
15	0.0302729	32.8397		15	0.0228934	32.8397		15	0.0329159	32.8397		15	0.0274507	32.8397		15	0.0169236	32.8397		15	0.0136943	32.8397		15	0.0100464	32.8397		15	0.0121405	32.8397
16	0.0341607	30.8179		16	0.0301574	30.8179		16	0.0340521	30.8179		16	0.033509	30.8179		16	0.0333839	30.8179		16	0.0267313	30.8179		16	0.0179943	30.8179		16	0.0185109	30.8179
17	0.0333	29.7763		17	0.0286878	29.7763		17	0.035913	29.7763		17	0.0338322	29.7763		17	0.0153755	29.7763		17	0.0129527	29.7763		17	0.00871579	29.7763		17	0.0068852	29.7763
18	0.039414	28.8573		18	0.0357779	28.8573		18	0.0433542	28.8573		18	0.043663	28.8573		18	0.0227502	28.8573		18	0.016029	28.8573		18	0.0106152	28.8573		18	0.0191486	28.8573
19	0.0423564	28.551		19	0.0343632	28.551		19	0.0455256	28.551		19	0.0450024	28.551		19	0.0207286	28.551		19	0.0170668	28.551		19	0.0107457	28.551		19	0.0121888	28.551
20	0.0520697	21.934		20	0.0427418	21.934		20	0.0570876	21.934		20	0.0509148	21.934		20	0.000128903	21.934		20	3.791e-05	21.934		20	0.000182758	21.934		20	3.10312e-05	21.934
21	0.0426433	19.422		21	0.0340083	19.422		21	0.0468451	19.422		21	0.042338	19.422		21	0.0453848	19.422		21	0.0341136	19.422		21	0.0249047	19.422		21	0.0263272	19.422
22	0.0572733	17.829		22	0.04481	17.829		22	0.0687676	17.829		22	0.0681472	17.829		22	0.0510508	17.829		22	0.0389233	17.829		22	0.00946707	17.829		22	0.0293895	17.829
23	0.0711444	2.75707			0.037609			23	0.0238676	2.75707		23								23	0.00423681	2.75707		23	0.000761852	2.75707		23	0.00117482	2.75707
								24		0.122536										24	0.000359096	0.122536		24	0	0.122536		24	0.000301716	0.122536
	0.0412011								0.0404221				0.0401503				0.0242473				0.0187251				0.0109403				0.0142005

## Sheet: Data Fig 8
plate 8	time	BKRA	TRIS	Tris/Tween	Tris/PEG	TRIS/BSA	SFB
525	0	0.57977	0.85949	1	1	1	1
525	30	1	1	0.95975	0.8754	0.66208	0.83819
525	60	0.97475	0.81025	0.51201	0.83786	0.66689	0.841
525	90	0.97057	0.55858	0.39254	0.64457	0.65449	0.82553
525	120	0.96485	0.50718	0.35384	0.46104	0.63454	0.81287			blanck cells reflect asaturation of the plate reader due to too much fluorescence
525	150	0.9633	0.49079	0.32887	0.43751	0.62318	0.8036
525	180	0.94014	0.4755	0.30568	0.42371	0.61562	0.797
525	210	0.93199	0.46289	0.28942	0.42205	0.60847	0.77914
525	240	0.90711	0.45468	0.27459	0.40903	0.60083	0.76989
525	270	0.9013	0.4442	0.26353	0.40491	0.59563	0.75653
525	300	0.89393	0.43778	0.25504	0.39324	0.58372	0.74011
plate 3		TBS	BKRA	Bond	Qdiluant	Borate	Borate/tween
525	0			1	1		1
525	30		1	0.83232	0.80088	1	0.90721
525	60	1	0.97787	0.53863	0.77201	0.9501	0.36046
525	90	0.84874	0.93847	0.44648	0.77723	0.85844	0.27687
525	120	0.68515	0.95356	0.42057	0.74095	0.68784	0.2307
525	150	0.65143	0.95074	0.39128	0.73528	0.66506	0.20798
525	180	0.59961	0.94736	0.37547	0.7323	0.63676	0.19255
525	210	0.58299	0.93033	0.36752	0.71791	0.62076	0.16438
525	240	0.58088	0.93648	0.35623	0.69946	0.61412	0.15087
525	270	0.56665	0.92087	0.34849	0.70388	0.6081	0.1377
525	300	0.54294	0.90562	0.34246	0.72998	0.5982	0.12986
525	330	0.52092	0.88869	0.3359	0.71328	0.58349	0.11857
525	360	0.51275	0.88516	0.32862	0.70672	0.58408	0.11251
525	390	0.50425	0.87759	0.32506	0.70733	0.5822	0.10736
525	420	0.48745	0.87502	0.32178	0.66613	0.56708	0.10076
525	450	0.48757	0.87855	0.3166	0.64296	0.55618	0.095736
525	480	0.54217	0.85188	0.31364	0.63743	0.54432	0.092201
525	510	0.47761	0.85812	0.31116	0.63113	0.54623	0.088667
525	540	0.50815	0.855	0.30626	0.6421	0.54141	0.084345
525	570	0.47006	0.83463	0.30409	0.63504	0.54343	0.081535
525	600	0.45955	0.83481	0.30206	0.63621	0.52516	0.07805
525	630	0.45555	0.84201	0.29718	0.63149	0.52079	0.07444
525	660	0.48033	0.84728	0.29255	0.62827	0.5129	0.072579
525	690	0.45319	0.81622	0.29127	0.63593	0.50963	0.071393
525	720	0.46108	0.8219	0.29176	0.63713	0.50987	0.070119
525	750	0.48428	0.81558	0.29087	0.6248	0.49909	0.065323
525	780	0.42116	0.82217	0.28589	0.6402	0.49434	0.06581
525	810	0.44981	0.81303	0.28828	0.63494	0.50548	0.06561
525	840	0.41095	0.79712	0.2826	0.67585	0.49005	0.063424
525	870	0.41642	0.80235	0.27997	0.68663	0.49033	0.063199
525	900	0.40812	0.79793	0.28068	0.67707	0.48813	0.06275
plate 7		BKRA	TRIS	TRIS TWEEN	TRIS PEG	TRIS BSA	SFB
655V	0	1	1	1	1	1	1
655V	30	1.0712	0.71174	0.47198	0.90538	0.56747	0.59408
655V	60	0.98964	0.86784	0.18192	0.88161	0.49644	0.56229
655V	90	0.96012	0.50299	0.14506	0.49649	0.47985	0.56924
655V	120	0.93661	0.38599	0.12469	0.3421	0.4621	0.57147
655V	150	0.91494	0.36157	0.1106	0.28462	0.44988	0.5846
655V	180	0.88885	0.34679	0.097693	0.26549	0.43385	0.6012
655V	210	0.87687	0.33345	0.089939	0.25371	0.42332	0.60815
655V	240	0.86329	0.31993	0.082752	0.24174	0.41579	0.60907
655V	270	0.84803	0.30326	0.078084	0.23148	0.40434	0.6201
655V	300	0.8488	0.29345	0.072716	0.22272	0.39524	0.61794
plate 3		TBS	Bkra	bond	qotdiluant	borate	borate tween
655V	0	1		1	1	1	1
655V	30	0.83727	1	0.66829	0.5679	0.9348	0.51111
655V	60	0.69941	1.1943	0.45519	0.53726	0.86985	0.27655
655V	90	0.4432	1.0998	0.4018	0.51747	0.63445	0.22427
655V	120	0.42436	1.0713	0.38116	0.4955	0.5475	0.19132
655V	150	0.41399	1.0557	0.36867	0.4854	0.52247	0.17274
655V	180	0.40911	1.0246	0.35452	0.47789	0.51117	0.15352
655V	210	0.40631	1.0109	0.33934	0.46705	0.50176	0.14146
655V	240	0.39745	1.0082	0.32547	0.45977	0.49281	0.13335
655V	270	0.39407	0.99846	0.31653	0.45266	0.48697	0.12654
655V	300	0.38875	0.99631	0.30609	0.45013	0.47848	0.12107
655V	330	0.38654	0.98591	0.29719	0.44767	0.47197	0.11586
655V	360	0.38	0.98853	0.28711	0.44555	0.46398	0.10962
655V	390	0.37518	0.98571	0.27773	0.43972	0.45983	0.10886
655V	420	0.37158	0.9777	0.26991	0.43615	0.45452	0.10329
655V	450	0.3651	0.96918	0.26324	0.4349	0.44816	0.10151
655V	480	0.36497	0.97069	0.25603	0.43306	0.44115	0.096897
655V	510	0.35762	0.97542	0.24792	0.43132	0.44349	0.095717
655V	540	0.35349	0.95821	0.24356	0.42702	0.43846	0.09282
655V	570	0.34839	0.96441	0.23592	0.42551	0.43449	0.090267
655V	600	0.34365	0.96361	0.23029	0.42326	0.42996	0.088221
655V	630	0.34154	0.96495	0.22349	0.42434	0.4254	0.086355
655V	660	0.33894	0.95814	0.219	0.42009	0.4201	0.083055
655V	690	0.33831	0.95402	0.21573	0.4209	0.41637	0.080202
655V	720	0.33709	0.9461	0.21179	0.41601	0.41215	0.079172
655V	750	0.33486	0.94432	0.20747	0.4165	0.40746	0.079142
655V	780	0.33119	0.95687	0.20482	0.4137	0.40613	0.076589
655V	810	0.33264	0.93631	0.20029	0.40993	0.40762	0.076917
655V	840	0.33916	0.93909	0.19752	0.40823	0.39817	0.076843
655V	870	0.33626	0.93705	0.19699	0.40722	0.39663	0.075081
655V	900	0.33689	0.93725	0.19385	0.40564	0.39123	0.07305

## Sheet: Data Fig 9
										mean	mean	max	max	mean				mean	mean	mean	mean	mean
	Qdot used for each batch according to marker position									m1 705	m2	m3	m4	m5 525				m1 705	m2	m3	m4	m5 525
	markers									t0	t0	t0	t0	t0				t	t	t	t	t
batch	1	2	3	4	5
135	705	585	655	625	525		batch	field	day	mean 705_B135	average_6_B135	average_7_B135	average_9_B135	mean 525 to	batch	field	day	mean705t	meanm2t	meanm3t	meanm4t	mean525t
137	705	625	655	585	525		135	1	0	662.31	239.149	355.156	597.377	349.597	135	1	2	623.398	218.071	134.508	263.741	362.185
140	705	625	655	585	525		135	2	0	301.591	243.084	252.67	404.27	240.254	135	2	2	274.468	207.885	118.922	169.834	230.983
141	705	585	655	625	525		135	8	0	191.301	142.248	409.475	408.875	490.619	135	8	2	216.461	151.435	150.705	171.518	486.164
142	705	605	565	655	525		135	11	0	169.233	131.484	209.247	215.279	196.663	135	11	2	170.546	131.11	119.032	130.598	195.573
143	705	605	565	655	525		135	15	0	177.207	150.552	372.243	357.402	363.717	135	15	2	179.306	140.344	149.119	158.55	362.05
153	705	605	565	655	525		135	18	0	187.032	134.689	388.341	375.439	410.594	135	18	2	216.173	153.836	159.296	178.684	512.486
154	705	605	565	655	525		137	1	0	542.969	320.147	877.593	2740.94	371.122	137	1	2	462.82	292.598	185.57	684.564	351.022
155	705	585	655	625	525		137	2	0	339.432	261.552	623.612	1053.73	315.45	137	2	2	278.736	236.877	186.053	526.034	326.956
156	705	605	565	655	525		137	3	0	305.301	268.428	606.864	1729.53	336.315	137	3	2	364.968	255.135	162.371	365.37	312.845
157	705	605	565	655	525		137	4	0	289.362	247.309	565.885	1940.3	344.675	137	4	2	343.711	256.79	182.32	370.99	288.657
158	705	585	655	625	525		137	5	0	257.769	272.225	627.154	2424.58	359.087	137	5	2	321.861	256.158	199.308	385.091	347.359
							137	6	0	251.252	256.524	665.849	1714.16	318.228	137	6	3	241.651	257.014	196.12	372.194	330.328
							137	7	0	248.057	249.359	670.194	1388.73	334.317	137	7	3	208.135	228.128	173.548	286.849	293.358
							137	8	0	271.579	278.209	570.538	966.26	330.385	137	8	3	216.893	234.177	179.168	361.512	293.192
							137	9	0	424.681	299.439	749.766	1459.14	344.845	137	9	4	301.042	279.29	180.776	428.002	316.362
							137	10	0	326.832	292.411	759.896	1370.82	350.581	137	10	4	320.699	298.199	160.613	291.021	314.694
							137	11	0	255.543	333.716	528.525	1277.21	365.194	137	11	4	211.096	232.938	188.661	348.758	308.322
							137	12	0	214.884	262.41	628.267	1245.85	343.179	137	12	4	206.802	226.514	181.008	335.375	305.385
							140	1	0	479.552	259.819	472.851	1167.16	903.466	140	1	2	429.136	232.568	173.596	363.464	668.038
							140	2	0	407.945	215.44	468.605	866.44	525.69	140	2	2	414.61	218.282	164.889	328.228	542.73
							140	3	0	295.385	222.537	481.942	836.79	623.687	140	3	2	290.525	216.314	177.093	287.095	608.64
							141	1	0	554.95	283.983	845.76	425.298	453.695	141	1	2	540.416	299.571	257.088	229.96	449.442
							141	2	0	274.362	308.858	858.13	408.409	456.855	141	2	2	273.633	314.392	268.115	211.268	455.702
							141	3	0	182.617	272.524	732.89	377	463.061	141	3	2	202.071	312.566	265.927	208.543	468.19
							141	4	0	206.427	312.086	651.03	411.774	458.868	141	4	2	213.983	349.374	245.677	216.48	452.712
							141	5	0	226.956	300.066	663.42	372.337	506.441	141	5	3	232.861	303.413	234.791	207.507	452.027
							141	6	0	529.822	273.12	774.45	391.688	429.347	141	6	3	494.936	259.536	231.14	219.509	421.532
							141	7	0	570.202	296.92	597.22	405	462.263	141	7	3	570.563	324.498	221.668	240.325	485.027
							141	8	0	287.424	290.896	620.33	382.509	460.573	141	8	3	298.092	325.94	228.677	218.461	460.048
							141	9	0	221.873	281.387	564.76	355.356	468.426	141	9	4	257.087	350.382	234.528	229.775	526.628
							141	10	0	221.097	232.05	724.77	386.944	616.233	141	10	4	284.732	368.09	303.959	273.935	663.586
							141	11	0	364.131	270.682	689.3	410.117	562.696	141	11	4	421.002	345.529	272.859	259.417	597.037
							141	12	0	648.847	279.443	709.03	498	447.677	141	12	4	748.194	336.141	258.542	282.824	536.355
							141	13	0	666.97	277.336	744.52	452.81	466.836	141	13	5	777.299	357.463	250.033	289.603	539.643
							141	14	0	421.997	262.314	763.37	418.894	490.417	141	14	5	508.167	379.689	273.227	270.946	614.271
							141	15	0	209.416	278.96	678.9	392.279	606.872	141	15	5	258.322	345.56	274.67	261.721	665.605
							141	16	0	259.673	290.638	757.7	462.472	598.88	141	16	5	303.532	421.607	288.288	283.094	634.492
							142	1	0	667.57	199.846	331.759	1904.69	316.419	142	1	2	652.01	196.431	174.553	703.89	315.343
							142	2	0	712.2	196.804	309.267	1496.26	271.303	142	2	2	760.74	197.013	186.387	712.512	287.608
							142	3	0	567.56	196.225	218.147	1153.46	245.676	142	3	2	759.94	203.3	158.023	682.824	268.664
							142	4	0	972.75	195.346	277.058	1602.14	270.637	142	4	2	1167.05	194.06	184.041	760.975	296.284
							142	5	0	949.07	195.937	281.987	1738.81	296.764	142	5	3	859.81	184.257	164.87	671.048	293.708
							142	6	0	737.72	173.753	259.213	1489.46	308.832	142	6	3	769.12	171.06	169.654	656.938	322.817
							142	7	0	719.2	182.852	271.679	1537.31	271.61	142	7	3	771.38	173.885	174.584	644.063	281.205
							142	8	0	657.7	182.422	267.5	1358.08	266.404	142	8	3	749.51	168.831	170.624	575.008	280.497
							142	9	0	945.02	176.476	268.692	1475.72	284.006	142	9	4	902.28	172.725	173.38	667.004	280.491
							142	10	0	559.85	160.395	266.357	1449.73	253.146	142	10	4	632.78	155.35	174.464	674.163	289.215
							142	11	0	623.7	164.224	255.047	1357.64	256.88	142	11	4	651.75	156.029	165.917	578.885	268.342
							142	12	0	750.83	167.967	268.644	1426.41	256.382	142	12	4	759.2	156.464	171.008	540.702	277.146
							143	1	0	822.2	617.353	606.49	1329.54	227.175	143	1	2	815.29	597.643	262.776	456.595	227.29
							143	2	0	764.96	650.169	535.293	1490.18	234.92	143	2	2	785.81	625.352	254.275	520.896	249.188
							143	3	0	825.89	583.332	733.93	1232.87	200.87	143	3	2	843.7	588.161	342.21	466.088	221.261
							143	4	0	872.97	428.225	619.206	1018.7	184.386	143	4	2	899.45	404.775	303.737	409.165	194.022
							143	5	0	974.56	407.649	495.244	1232.83	195.099	143	5	3	1000.77	378.436	255.077	432.95	207.651
							143	6	0	871.95	461.274	315.198	1348.34	213.497	143	6	3	870.59	436.806	183.135	471.434	224.696
							143	7	0	868.12	418.809	371.301	1106.78	213.567	143	7	3	887.52	408.326	199.727	395.738	222.425
							143	8	0	881.16	403.329	416.054	981.77	190.148	143	8	3	833.73	399.522	236.512	393.36	207.051
							143	9	0	697.9	477.65	634.814	1063.69	185.421	143	9	4	668.72	460.787	320.519	402.577	209.403
							143	10	0	911.97	609.952	692.419	1043.84	195.128	143	10	4	831.17	544.154	331.434	401.495	209.642
							143	11	0	824.41	568.64	696.89	1058.05	186.442	143	11	4	775.2	529.337	341.432	412.759	201.901
							143	12	0	891.48	385.061	562.172	898.55	179.439	143	12	4	881.1	415.111	281.335	370.07	196.432
							153	1	0	442.63	231.496	483.01	410.24	549.354	153	1	1	810	616.653	284.58	509.354	396.635
							153	2	0	830.01	582.026	715.99	1695.89	390.894	153	2	1	803.61	566.51	275.539	501.255	398.633
							153	3	0	869.34	606.47	864.024	1813.22	381.265	153	3	1	827.58	578.044	306.37	531.989	380.925
							153	4	0	1219.68	487.859	490.699	1675.15	342.531	153	4	1	1144.58	578.817	238.18	626.122	362.94
							154	1	0	690.403	159.795	609.995	1574.95	364.08	154	1	1	642.748	160.784	244.772	642.185	344.927
							154	2	0	701.796	163.157	721.713	1532.8	370.507	154	2	1	659.228	160.857	281.392	566.988	362.048
							154	3	0	646.397	147.29	586.009	1174.57	339.044	154	3	1	598.995	147.734	247.417	507.771	320.395
							154	4	0	516.987	127.912	500.468	977.05	309.184	154	4	1	530.792	131.371	248.465	437.535	314.735
							154	5	0	648.67	136.453	594.961	1001.82	320.379	154	5	2	645.669	137.293	271.474	427.596	330.113
							154	6	0	906.453	190.536	482.837	1184.58	293.182	154	6	2	896.304	192.827	229.303	522.721	298.286
							154	7	0	685.791	151.435	567.58	1184.97	304.436	154	7	2	703.305	158.136	286.673	503.656	315.989
							154	8	0	656.767	133.379	655.528	992.48	301.248	154	8	2	669.42	136.453	313.315	473.774	308.602
							155	2	0	443.007	238.307	422.728	404.268	502.838	155	2	1	460.002	244.997	169.878	219.63	497.002
							155	3	0	373.8	184.377	426.905	342.152	389.73	155	3	1	391.983	206.616	184.492	204.821	391.699
							155	4	0	346.743	203.369	458.813	399.837	529.741	155	4	1	379.919	255.424	171.496	223.863	534.574
							155	5	0	247.473	166.14	335.702	300.95	433.324	155	5	2	254.764	201.308	148.945	185.822	408.117
							155	6	0	256.525	186.591	337.202	342.235	492.159	155	6	2	286.631	244.172	167.228	212.937	493.041
							155	7	0	279.339	207.855	351.713	361.143	501.538	155	7	2	284.698	240.888	160.034	211.536	504.726
							155	8	0	219.031	150.69	315.357	290.618	513.522	155	8	2	216.413	155.874	145.256	175.895	494.968
							156	1	0	1111.52	595.704	1312.37	1121.72	324.057	156	1	1	1178.76	1135.11	497.078	723.718	363.254
							156	2	0	761.193	894.293	1327.56	1630.49	318.779	156	2	1	1579.47	668.31	292.929	832.997	381.48
							156	3	0	744.545	452.374	917.87	979.731	294.14	156	3	1	897.53	872.96	519.607	616.666	320.559
							156	4	0	1189.11	1126.85	1264.71	1912.76	343.339	156	4	1	706.35	933	516.724	624.258	295.839
							156	5	0	1589.26	637.567	631.357	2185.38	357.485	156	5	2	895.43	1021.93	514.859	691.869	292.356
							156	6	0	766.505	611.289	1251.35	1019.13	308.592	156	6	2	683.11	1114.32	480.317	698.333	269.667
							156	7	0	612.216	625.956	1216.67	1056.22	301.346	156	7	2	666.91	739.92	492.759	516.625	280.03
							156	8	0	751.128	773.86	1062.74	1232.09	286.316	156	8	2	659.58	564.45	422.549	473.633	288.772
							156	9	0	744.392	1054.23	996.958	1533.78	275.511	156	9	5	665.08	730.11	539.426	554.75	305.455
							156	10	0	582.123	542.255	976.168	868.477	281.309	156	10	5	997.56	661.9	541.621	536.977	300.202
							156	11	0	616.06	460.11	957.676	902.168	292.964	156	11	5	703.71	880.48	507.366	638.167	319.114
							156	12	0	563.591	480.187	1241.37	945.179	293.929	156	12	5	771.14	539.17	495.118	480.526	345.374
							157	1	0	1114.17	136.179	1308.43	2739.2	418.629	157	1	1	1094.68	131.154	436.716	1007.98	424.757
							157	2	0	1026.95	132.043	937.63	1938.32	323.12	157	2	1	1048.53	132.942	410.951	803.65	338.236
							157	3	0	1113.85	132.912	591.39	1925.75	320.469	157	3	1	1072.35	137.745	262.112	832.06	302.207
							157	4	0	854.03	130.798	932.75	2251.77	382.941	157	4	1	893.62	134.369	356.279	858.29	368.72
							157	5	0	1129.35	116.391	1175.72	1731.93	299.286	157	5	2	964.5	118.25	476.24	560.93	292.83
							157	6	0	765.29	115.116	1185.25	1925.3	299.058	157	6	2	563.69	118.885	508.012	533.31	266.874
							157	7	0	638.11	129.407	1112.84	2326.84	321.971	157	7	2	589.23	121.941	452.463	688.96	299.235
							157	8	0	713.56	121.108	819.73	1656.03	274.408	157	8	2	673.68	122.701	416.41	681.71	283.954
							158	1	0	318.281	271.222	475.561	469.702	496.57	158	1	1	319.278	255.84	173.657	226.115	495.506
							158	2	0	316.887	236.779	550.124	494.542	490.859	158	2	1	324.066	168.248	183.394	227.907	482.017
							158	3	0	295.277	226.937	473.191	461.341	519.847	158	3	1	302.62	218.647	177.887	221.816	524.488
							158	4	0	302.328	190.374	503.259	463.401	564.113	158	4	1	313.254	194.065	174.287	217.749	557.543
							158	5	0	291.526	219.002	446.835	470.203	567.734	158	5	2	311.199	202.362	168.108	220.701	580.156
							158	6	0	272.866	174.232	432.455	424.745	527.478	158	6	2	297.51	180.096	168.092	210.124	543.055
							158	7	0	261.466	196.511	439.879	432.091	544.956	158	7	2	278.248	193.018	167.725	206.861	558.857
							158	8	0	269.672	283.265	482.679	492.563	466.438	158	8	2	301.014	288.716	186.407	247.097	487.142
							137	field	day	mean 705_B137	average_6_B137	average_7_B137	average_9_B137	mean 525_B137
							140	field_B140	day_B140	mean 705_B140	average_6_B140	average_7_B140	average_9_B140	mean 525_B140
							141	field_B141	day_B141	mean 705_B141	average_6_B141	average_7_B141	average_9_B141	mean 525_B141
							142	field_B142	day_B142	mean 705_B142	average_6_B142	average_7_B142	average_9_B142	mean 525_B142
							143	field_B143	day_B143	mean 705_B143	average_6_B143	average_7_B143	average_9_B143	mean 525_B143
							153	field_B153	day_B153	mean 705_B153	average_6_B153	average_7_B153	average_9_B153	mean 525_B153
							154	field_B154	day_B154	mean 705_B154	average_6_B154	average_7_B154	average_9_B154	mean 525_B154
							155	field_B155	day_B155	mean 705_B155	average_6_B155	average_7_B155	average_9_B155	mean 525_B155
							156	field_B156	day_B156	mean 705_B156	average_6_B156	average_7_B156	average_9_B156	mean 525_B156
								field_B157	day_B157	mean 705_B157	average_6_B157	average_7_B157	average_9_B157	mean 525_B157
							158	field_B158	day_B158	mean 705_B158	average_6_B158	average_7_B158	average_9_B158	mean 525_B158
